# Supplementary material for: Mapping Cucumber Vein Yellowing Virus Resistance in Cucumber (Cucumis sativus L.) by Using BSA-seq Analysis
Source: Front Plant Sci. 2019 Dec 3;10:1583. doi: 10.3389/fpls.2019.01583 (PMC6901629; doi:10.3389/fpls.2019.01583)
Supplement: Supplementary file 1 [file Presentation_1.zip]

Archive with 4 entries (4 files):
- Supplementary figure 1.tiff
- Supplementary figure 2.pptx
- Supplementary figure 3.PDF
- Supplementary figure 4.pptx
