# Supplementary material for: Mapping Cucumber Vein Yellowing Virus Resistance in Cucumber (Cucumis sativus L.) by Using BSA-seq Analysis
Source: Front Plant Sci. 2019 Dec 3;10:1583. doi: 10.3389/fpls.2019.01583 (PMC6901629; doi:10.3389/fpls.2019.01583)
Supplement: Supplementary file 2 [file Table_1.xlsx]

## Sheet: Conventional F2 mapping SNPs
Supplementary Table 1: List of SNPs markers used for mapping the F2 individuals
Marker_ID	Genome	Chrosomome	Position (bp)	Flanking sequence (100_SNP_100)
CVYV_001	Chinese long v3	chr1	2626541	TATTGGTCATCTGATTTGTTCTATTCACCTATTTAATATCAAGCACGAG[T/C]ACCGAAATTTAATAATTGAAAATGTAAAAGATAAAAATTTAACAAATTTG
CVYV_002	Chinese long v3	chr1	5385056	ATTTTCCCTCTTGAACTGTATTAGTATAACCAAGCGCTTCATTACCTTC[A/G]TTTGCTTTCTCTACAAGCTTTAAATGAATCCAACCTGTCATTCCCATGCC
CVYV_003	Chinese long v3	chr1	6110172	CGGTTGGTTTAGCTCCGCTCACCTCATCAATCCTAGAGTCTTTAAGCGT[C/T]TACGTTATGACGACTGTCTCGTGAACGACGGCAAACCTCTTGTCTATGGC
CVYV_004	Chinese long v3	chr1	6814620	TTTGTTCAAGTCCAGGATAGAACCTTTTCAATTGATGAAGAGATGAACA[C/A]AATTGAGGGGACGGATTGAAGCAACAACAATTCATCAGATTTTAAGATGT
CVYV_005	Chinese long v3	chr1	9227435	GCACTCTCCTTCCGAGCATACTATTAATGGTGAAAAATTCGCATTAGAA[G/A]CTCATTTAGTGCATCAAAGCCACAATGGAAATATTGCTGTCATTGGAATT
CVYV_006	Chinese long v3	chr1	10107552	ACTGTTTTCAAGTGCAAAACAAAAATAGTTAGAAACACGACCTAATGGA[A/T]ATTACCTGGCATATATACTGTGTCCACAAGTCCTTCTTGATTAGCTCTGA
CVYV_007	Chinese long v3	chr1	10403360	TTAAAATTAGTTGGAATAATGATTAAATGATCCATAAATAGTATTTTAG[C/T]TAAGAAAAATAAATGGAAGATATGAAGGAAAAATATGTAATATTTGTTAA
CVYV_008	Chinese long v3	chr1	15605554	GCAATACTCTCTGTTTTTTCCCCTGTTCTTGCCGGTGAATCATCGCCCG[A/C]AACTTCCGATATCCGAGGCGGTTACTGGCTTTCATGGCTAGCCCAAAACT
CVYV_009	Chinese long v3	chr1	16210680	GAAAACACAGAAATTTAAAAAAAAAAATTCACAAACAAACGGGGCCTAC[G/A]TTGTTTAATTCTTTTTGAAAACTACAGCTCAAATTAAGCCTTTGACTCAA
CVYV_010	Chinese long v3	chr1	16231354	GGTGAAGGTTTTCACGTGAAAGTTATATTAGAAAAGAAAAATACTTTAG[A/G]TGTGCATCATGGACGTTATCTATATTTTCATATGTCTCGCTAAATTGTTC
CVYV_011	Chinese long v3	chr1	18567221	CAATAATAATTGGTGCAAGTGCAAGTCCTAACCATCTTCATCTATCCTT[G/A]GGAAAAAAAGATCCAAATCTTTTTCTAAACCATGATGTTTTTCCCTTTCT
CVYV_012	Chinese long v3	chr1	18841003	ATAATAAATCTAAAAAAAAAGAAAAAAATCTCTTCGTAAATAAAAAACA[C/T]AATCTAGAAGAAGCAAATGCTAATTGTATAGACGTTTTCAACACTTGAAG
CVYV_013	Chinese long v3	chr1	19741065	GTCTAGAGGTCTTTTTCATTCCACATCTCAATTCTTACGTATTATAGAT[A/G]GCTCATAGCATGAAATTCTTCTGAAGAATTTGGAAAACAATGGTCTCTTG
CVYV_014	Chinese long v3	chr1	23683326	TTTATCTAAACAGGCTTTTCTCTCATTAACTTAATTTTATGGAAAAGTG[A/C]TACTTAGTGGATTCTAAAATAAGAAATCCTCAATATCTAACTTCATTAAT
CVYV_015	Chinese long v3	chr1	23872874	CAACATCAAGCTTTTTCCGCTGGATATTTTCTTCTGCAGTGAAAAAATC[G/A]TCTTCTTCTTGTTTTCCAATTCCGAGTTTGGGATCTCTCATTCCAGATTT
CVYV_016	Chinese long v3	chr1	24220287	CTAAAATTTAAAGTCCAAATAAGCATAACAGTTATTGAACATATACTCA[C/T]TCTTCAAAGTCTTAGCTTCAAATCTTCATACCCACATGCAACATAGTTTC
CVYV_017	Chinese long v3	chr1	24538501	ACTTAATTAATTTTTGGATTTACTTTGTAGTTTTTTTAAACTAAGATTG[G/A]AATACTAATGCTGATCACGACTGCGGAATAAATTATTGTAGGTGTGGCAA
CVYV_018	Chinese long v3	chr1	27762362	TTATCATTGGAAGCGTAAACGGCACTCGAAAGAATCATTTGGAGCCTTC[A/G]CAAACCGCTTGGTGAGTGTGTAATCAATGGACTCTACAGATCTCTTTGTT
CVYV_019	Chinese long v3	chr1	28077251	TGCTTAAATCTAAAGATCAAACCTTTGAATGTTTTAAAACTTGGAAGAC[C/T]AGAGTTGACTCAAATTGAATGGAAGGTGAAATATTTTAGAATTGATAATG
CVYV_020	Chinese long v3	chr1	28730519	TCTAACCAGGCGACAAGCAATGCGATCACTAGGCATTTTGATCAGTACG[C/T]GAGATTGAACATTTAGTGAATTGATCCTTTGGCGTTCTGACCCGTTGGTG
CVYV_021	Chinese long v3	chr1	29840738	AAAAGTCTTTAGCAATTATGAGATGTCTATGTGATTAATATTTAAGAAA[T/G]GAATAAATCATTCATGACATATCAAATAATCAACCAATCATCTTTACAAG
CVYV_022	Chinese long v3	chr1	30578146	TTGTAGTAGAATTTCTATTGTTGCACTTCCGTGAAACTAAAGCATCGTA[T/C]GAAGAAAACTTGCAAAACAGAAATACGTTAATAAGTTGGAGGTGTTGTGG
CVYV_023	Chinese long v3	chr1	30970126	TTCTCCTTTGACTTACAAATGTCTCAGATCAATTCTATATTAAAATCAT[A/C]AATCAGTTTCCACGTTTGAAACCCAAATAGAGACTGTATATTTACTGTAA
CVYV_024	Chinese long v3	chr1	31223096	CCAAAAATTAGTATCATTTAACAATCAAATAGCAATTATGTAATGACAA[C/G]AATTAGATTAATTGTTGTAAGTTAATATTCATTAAGGATGAACATCAAAT
CVYV_025	Chinese long v3	chr1	32454919	GAAAATTGACAAATTTTAAAAATACTCTTAATCTTTCAAAAAAGTGTTA[G/A]GATGTCTTGATATTATTAATTTTGGATGGAAAACGTTAATGTATTGTTTC
CVYV_026	Chinese long v3	chr2	547149	TTCCATTGTACTTAAGCCTGCCTTTTCTTTTTTATGGGTGCAAGACGAC[G/A]CCTGATTTCTTCATTCATTTTCACACAACACAAGCTTGAGCTTTCATTCC
CVYV_027	Chinese long v3	chr2	929069	AGACAACTCTTAAAAGTTCTCTTAATTTTTTTTCTTTTATAGAAAAATT[C/G]TTAAAGGAACTAAAAATATGGGGTAGGAGGTAATTTCTTTGGAATAATTA
CVYV_028	Chinese long v3	chr2	1183138	TGATTCAACTTTCTATTTTTACGAGTTTTTGTTTTGCAAGTTATGTTCA[A/G]AGCTATTGTTTTCTATTTTGCATTCTATTTCACTATTCATTTTTGTGGTT
CVYV_029	Chinese long v3	chr2	1859975	ACTGGATTTACTTAGATTAAAATGGAAAGGAATACTTTGCAACACTTAA[G/T]TACACTTTGTAGCTTTGTTTTCGATTGAAAAGTATATATATATATTATTT
CVYV_030	Chinese long v3	chr2	2715459	CGAACTTCAAATCTCTGCCTTCTCTGATTGTATCGTCACCCTCTAGGTA[A/T]GGTGTGAGGGTGACCCCGAAACCTATTGTTAAGAATTCAATATATCATAA
CVYV_031	Chinese long v3	chr2	3876943	GGGGCGAAAAGAATGAAGGGTTTTGGTTAAATCTTAACCTAGAAGAGAA[C/G]TAAGAAGGGAAGGGAGAAAAAACCCAAATCGGAGGGTGATTCAGGGAAGT
CVYV_032	Chinese long v3	chr2	4153273	TATTTGAAAATTCTTCCATTAATGTGGAAAAAGAATCACTAAAAACAAT[G/A]TGAATAGAGCAATTAAGATTAGTATTATTTGAGTAGAATTAAGGGGATAT
CVYV_033	Chinese long v3	chr2	4454683	TGTTTTTTCAATGATTTTAGGAGCAATAATAGCTTAGCTCACGTGAAAC[A/G]TGCCATTAAAGAAATCGTTTTTGTGAAATATTTAGAAGGATGAGTAATAT
CVYV_034	Chinese long v3	chr2	10414787	AAGTGTGGAAGATCTTATATAGAAGAGAGATCCGTTAACACCCTAACAA[T/C]CATGTCAACGGGTAATTCACCTCAACGATCATAAGAATCTCAACCCCTTG
CVYV_035	Chinese long v3	chr2	11117327	CACCAAGAAGTTAAACTTGGAACCCTGAACACCAACAATGGCATCTAGT[T/C]TTCGACAACATTTTCTTACTTGAGCTTCCAACTTGTTTGGAATTGTCTCA
CVYV_036	Chinese long v3	chr2	11424622	AAATAAATTATTAATTTTTCTTCTAAATTCATATTTTAACTCCAATACA[C/A]AAATTTTGTATATTTAATTTACCAAATCATCATAGATTTTTTGTAAAATA
CVYV_037	Chinese long v3	chr2	11641626	ATATATGAGATAATGTAATAGGTAACATGAAAAAGAAAATTTAAATTAC[C/T]ACATCGCGTTGGATTATTGTTACGTAGTTTTAAATCTTGAAACTAGTTTT
CVYV_038	Chinese long v3	chr2	16812996	CTGTTTTCTCAAAGCCTAAAGTTTAGGCTTTGTTGACTTGGGGTGCATT[A/C]TATTTATTCATTTATAGCAACATAGTTTATAGTTTATAAGGTAGGTTCAA
CVYV_039	Chinese long v3	chr2	17073962	TTTTGTTTAAGGATGGTCGCCAAAAATTACAGGTTGTGGACAATGACAA[C/T]GAATATTGCATGGATGATTTTGATCCAATGAATTTGTAAGTATAAACTTT
CVYV_040	Chinese long v3	chr2	19681749	TTACAGTGATATGGATGAAGATAAGTCAATTTTAAACATTTTTCATACT[C/A]TAAAAAACAATAGCTCAATCAATGAGAACACCTACCCACTATTTTCTTTT
CVYV_041	Chinese long v3	chr2	20453455	AGTACAATGTTTGACCTATTTGTTGAGAATATATATAATATTATGAAGT[T/A]ATGTTTTGTTCAACAAATTGTGATGTATTATATGTGGTTGCTCAATGAGT
CVYV_042	Chinese long v3	chr2	21944974	GATGCTAGATTGTTTGAACTCGAATTAAGTCTGAAAAGGGAAAAATTAA[C/A]GATACAAAATTCTTTTAATTTGTTTCTTCCAGGTTCATGAGAAAGACGTG
CVYV_043	Chinese long v3	chr2	23429480	CTAAATGGAGAGAAAGATTTTGGCATAAACACCATCATTATGCAATCTC[T/A]AGAATTTTACAAAAAAAATAGTCCAACGTTCCTAGTTGTTACAATGTGAG
CVYV_044	Chinese long v3	chr3	381590	ATTATTTTTGTTTCCATCACTCTCATTTCAATTTTAATTGTTTACCGAA[A/T]CAACAATTATGAAGATGGACTTAGCGAAACAATTAAGGAGACAATAACGA
CVYV_045	Chinese long v3	chr3	588093	TAGATATGTCTATGTCGGTTAAGAAAAAAAGAAAAAGAAAAAAAAGTAG[A/G]GAGATACCTTTTTGGTCATGGATATTTGTTTACTACAATTATTATGGAAA
CVYV_046	Chinese long v3	chr3	1441178	TCAATATTTTGTTATTTTCTAAAATGTCCCAATAACATTATATTAAAAA[G/T]ATTTAGAAAATATTTGAGGGAAGAGATACCCTCCCACGAAACCCATATTT
CVYV_047	Chinese long v3	chr3	2018712	ATGTTTGAGGCACATTGAGAATTGGGAAGGCATCAAAGAAGGGGGTGGA[G/C]TGCATTTACTTAATTGAAAGACACTATCTATGCCAAGCAAGGAAGAGGAT
CVYV_048	Chinese long v3	chr3	2275270	TTCTTGTTTTCTTTGAGATACAAAATACTAAATAGAACCTTTATATGAA[T/G]GTTGATATATTTAGAGAAAATATGCCAACATCAATCCATAGTACTAAGTA
CVYV_049	Chinese long v3	chr3	4744281	TTAGCCTTATCGCCTAGCCTTTAATACTTAGCTTAACAATACCCTTCAA[T/C]TACTTACGCGACAAACACGATGCAGTGAAAAAATGAGTACAAAACTTCTC
CVYV_050	Chinese long v3	chr3	5463847	TTAAAACTCTGAATTCTTATAAACGTGAAGACTAAAAATTTATATTTTT[G/A]AAGAACAAAACATATACGAGAATTTAAAAGATAAATTTTTCTAAAATAAA
CVYV_051	Chinese long v3	chr3	14429620	TTCCATGTCTTTAGATTGTAAATCATAAAGTCAAACCCATTTTTTTTTG[T/C]TTCCAATTAAGGGATGCTTTGCTTCAATTCACTCATTTTTTGTCACATCT
CVYV_052	Chinese long v3	chr3	14970149	TGATAAAACCTCACTAAGTCTTTTGACTGACGTTTTTTTTTTAAAAAAT[C/T]ATATCTTACAGGATCAGACGTTTAGGCCAATAAGAGAAGAAGGTTGAACA
CVYV_053	Chinese long v3	chr3	15708137	GATACAAGAGTTTGATTAACTTCTTTCCATCGCTAATTGAATGCCTTAA[C/T]CTATGTTAAAAACTTAAATGTCTCGATGAGATTGAACCATGCATATTTGG
CVYV_054	Chinese long v3	chr3	16303041	TAAAATATAAGAATTAAATGAAACTAAATTCAAAACTTAAAAATCAAAC[G/C]TATATTTTGGTATTTATTGTGTCTTTCAATTTACTCTTTGTTTGGACGGT
CVYV_055	Chinese long v3	chr3	19185356	TCTTTAATTGAATAAAATATTATTTTAAACTGCAAACTATGAGTTTTAG[G/A]ACATAAATTTCAACTCTCAAACCTTGTTAAACAAAATTTGGTCTATCATA
CVYV_056	Chinese long v3	chr3	19437240	TTCTGATATATAAATGTGTATTGAAGGTAGTCAGTGTATATGATGAAAC[A/G]TTGAGTGATAAGAAATATGAATGAAGACCACATGATTGAGCATTCAATTC
CVYV_057	Chinese long v3	chr3	19761328	TCAGTTGAGGTTGTTTCAAAGGTGAACGACTTCAGCTGACATCACACCA[T/C]GTCTCAGGTCAAGCAAGCAAGAGCTCGGGGTGGGGCGTGGCACTGTAGGC
CVYV_058	Chinese long v3	chr3	20208831	AAGAGCTTTTGCAACAATAGTAAAAATAAATAAATAAAAAAATAATAGA[G/A]TTTATATCACAACATTCTCTAAATTTACAGAAATAATAAATTTAAAAGTG
CVYV_059	Chinese long v3	chr3	20520774	AGTTTATTGTTTATGTGAGTTAATGCAACTAAATGTCAAATAAAATAAA[A/T]TATTTTATTTCATTGGATAAATAAAATGCTTGTATGAAACAATTACAAAC
CVYV_060	Chinese long v3	chr3	22461314	GGAATATATCTAATCTTGATTTGACAAGGGTTTACGTGTAGGATTAAGA[G/A]CTAAGCATGTCTAAGATGCACATGAAGTTTACACGTGTATCACTAAGAGT
CVYV_061	Chinese long v3	chr3	24443129	TCCCTTGATTCTTATTCTGCCCATTGGAAAAATGTATCTAGTTATATAC[T/C]ATGCTGATATTCATAGAACAGAAACTTTTTAGTTGTGCGATTAGCTTTAA
CVYV_062	Chinese long v3	chr3	24897096	GAGACGGTGAGGTTTGTGTGGAATCGCTTCGCCTAGGAGTTAGAATGGC[G/A]CATTGTGAGTCAGTGAGATTTGTGTGGAATCGCTTCTCTTAGGATTTTGG
CVYV_063	Chinese long v3	chr3	25135155	TAAGCCACCATCCTAATAGATGAAAAGAGATCACACGGCCAGAGGGGAA[G/C]CTTAGACGAACTTTGCATGAATCAAATAGAAATCATTTAAAAGAATATTC
CVYV_064	Chinese long v3	chr3	25588562	AAAGAAAAAACAATAGAAAGTAATAAGATGACAATTAGAAAGTAATCAA[G/C]ACTATTCCACAAGGTTAACTAAACTTATAAAAAAAATCATAAAAGATAAT
CVYV_065	Chinese long v3	chr3	25892827	CGTTTGCTTCAGCTGTACCATCGGCGTGGTAACGCGAGATAGTTTTCCG[A/G]TTCACTTTCTTAAGTGGATTGACGTTACACCAAATTATATTGAGCTTGTG
CVYV_066	Chinese long v3	chr3	26161363	TTCAAACAACAATTTAAATGAAGTACTATTAATTGATTTTAAGGTAGAC[A/G]ATATAAATCAACTGAAATTATGTAGTCATGTAGTGATCACAAAGAAAGAG
CVYV_067	Chinese long v3	chr3	31495485	TTTTACCTTTACAAACATTTATTAAATTAGCCCACAAATCATTTATTAC[C/A]TCATATAAATTGACTATCTATCTACTTTAAATATTCTTTTTCATTACATT
CVYV_068	Chinese long v3	chr3	32191634	AGACATGACCTTGTTCTGTTAGCAACCACAAGATCTAAATGTTTAAGCT[A/G]TTAGGTCAAGGTATAATAGGTCCTATATTCTTAAATCTTAAGATGTCATA
CVYV_069	Chinese long v3	chr3	34605810	TTGGGAAATTAAAAGTGATTCCAATGAATTAATGATCATGTGGTGTGCA[A/G]TTTTGTTAGTAATATGATGGTTTGTGGCTCTAATTTGAGAAAAGAATAGT
CVYV_070	Chinese long v3	chr3	35158567	CTTGGTTTACCAAGGAATATGAAAGACACCCACAAGGAACGAGGTGAAC[G/T]GAATATGAAGACAATTAGCAAGATCATACAGAATCTTTTGCTTTACTTGT
CVYV_071	Chinese long v3	chr3	36517260	TTTACATCATGGTACACAGAAAAAACAAATTCACAAGTTCAGTGATGCC[A/T]AAACTGGAGTATAAACTTATAGATGCCAACTATTTTCTTGTTGAAATATT
CVYV_072	Chinese long v3	chr3	36750351	GTCTCGGCTTGGGTCCGAACCAATATACAAACATCTTTCCATACTCCGT[T/A]GACCATTGGTGAATATACGGTAGCACTCGACACAATATATCGTGGGTTAA
CVYV_073	Chinese long v3	chr3	37667544	GATTTGCGACGAGGTGATTCAAAGTGTTTTGGAAATGGTTAAACAACGT[A/G]TATTTGGTCAAAGTATTGTAATTATATATGAGGTGTGACAATATTCGTTA
CVYV_074	Chinese long v3	chr3	39142342	ATGACAAAACATCAACAATATTACTTGTAAATATTTTTATCAATACTAC[G/C]TAATCAATATTGGTCGATTTAAAAAATACTCAATATTTGATAAAGGTACG
CVYV_075	Chinese long v3	chr3	39390436	TAATACCTGAGTTAAGTTGATGTGTATATTATTTTAGTTTGAGGTTATA[C/T]TGTTATGCATGCTTAAAGATAACAGTATCTACTGTAGTAAAAAAATAAAA
CVYV_076	Chinese long v3	chr3	39970157	AAAATGAACTCGAAAAGAGCTTGAGAAAATTACACACATATATATTAGC[C/T]AACAATGGCACATGCCATGCAAGAAACAATTCTGACAGTCAACTCACCTA
CVYV_077	Chinese long v3	chr3	40870178	CCCTTCATTGTCTTTCATTTCTCCTGTTCCTCTTCTTGGACATTCCTTA[T/C]GATTCGGATCCTTCTTGATTATCATATATCACGTTTCTGTTTGTTTTGAT
CVYV_078	Chinese long v3	chr4	243290	TAACTTGTCTCCCATGAATTTGCCTCATTTTCACTGATTTTGTAGTGCC[A/G]GACAATGCAGGAAGTAGTAGTAGATGTGATTCCCCTTGAAATAAGGGATT
CVYV_079	Chinese long v3	chr4	475882	AGAGTAACTTAGATCGGTGAATCCACCAATTTTTTAGTTAGGACTTCGA[G/A]ATGACCCACAATTGTTTTACTAATTTAATTTCATAAATGTTACTATCCCA
CVYV_080	Chinese long v3	chr4	1340427	ATTTGAAGGGGAAGAAGAGGACAGAAACAGACAGCTGGGGAGAGAGAGT[G/A]AAGGAGAGATTTTAACAACAGGTGCGTGTGAGTAACAATAGTGAGGATTC
CVYV_081	Chinese long v3	chr4	1858260	CGATCTGACCTGGGGTTTAGGGGCTGAAGCACAGCGTTTCTGAGAAGAA[G/A]GCAATAGAGAAGTAACTTTGATTTCGTTGGAAGGGAGGGAGAGCGGCGTG
CVYV_082	Chinese long v3	chr4	2145635	GTACAATAAAGTAATAGCAGCATGTAACATTAACTAATTAAAGCAGTTA[A/G]GCACATAACTTAGTGGATAAAGCAATTATTACTCGTTACCTCAAAGCTTC
CVYV_083	Chinese long v3	chr4	2720991	TGGGGAAAAGGACTAGATCAATCTTTTAATTTGAGTTACAATTATCGAA[G/A]TTTACTACCTCTTTGGAGGTTACTTCTCGGCTCAACTATTAACTTTAGGA
CVYV_084	Chinese long v3	chr4	3028379	TGCTAGAAAACAATAATTATATTGTTTTCGTTAATAATTGACATCGGAA[C/T]TCATGATATAGTTATCAAACAAGTTTTTATCTAAATTTTCTTAAATAGTT
CVYV_085	Chinese long v3	chr4	3435918	AAAAAAAAGAATAATAAAAGATCTACAACATCCATTATATTTTCTTTTC[C/G]AGCAAACCTTCTAAATCTTCTCCTTTCTCACAAAAGCTTCATATGATGAA
CVYV_086	Chinese long v3	chr4	3812503	AAGAAGGAAAAAACACTGATCAAAAGAATGGAATCCGTGAAGTGGAGAC[T/C]GGAAGAATACTTTGCATCCACTTTAGATGAACGCATGCTATCATTTGCTG
CVYV_087	Chinese long v3	chr4	4416322	CGCGACAACGATCGGGGTGACGTTGGCAACGACACAGACACGGACGTTG[A/G]TTGAGAAGGCGTGGAGGTGGCGGAAGAATCGTCGGGCGAGGTTCGACACA
CVYV_088	Chinese long v3	chr4	4742676	TTCTTGACAACAATGGTAAGTTTAGAAGGTAAAGTATGATTTTATTCTT[C/G]TTGTTGTTTACTTACTGCTTAGTGTGTTTTCATGGTTTAAATTTGTTTGA
CVYV_089	Chinese long v3	chr4	4972289	ATGTGTGGGTGATCAATTTGCTCTAATGGAATCAACTATAGCACTGGCT[A/T]TGTTACTGCAGAAGTTTGATGTGGAACTAAGAGGAAGTCCAGAATCTGTT
CVYV_090	Chinese long v3	chr4	5231927	TAAATTAGATAGAGGAAATTGAATCGGATGAAAAAAATATTAAAAAAAA[C/T]AGTTCATCACTTATTAACTCCTATGATAATTTTACGATTTTATAAAATGG
CVYV_091	Chinese long v3	chr4	5708630	TATTAAAAGTCAGTTTTATGGTGTTTTTTGAATCTGTTATTTGAGTAAT[T/C]AAGTAATGAAACTGAATTAAACTTCTCTAAATGATCATATTACATAAATC
CVYV_092	Chinese long v3	chr4	6535334	ACACAACGATCACTAAGCCATATTATAATGTGATTAAAGAAAAGTTGTG[C/A]GATGCAATATAAAAAAGGAGTAACAATATTGAAAGGAATTTGAATGAGTG
CVYV_093	Chinese long v3	chr4	7123902	TTGTTTTTGGGACCCATTCGGATATATGAGTGGTGATCCGAAATACACG[G/C]AATTTATTTTAATTTTGGGTCAGGTTTGAGATCTGTTGTGAATTAGTTGC
CVYV_094	Chinese long v3	chr4	7439438	GCGAAAGACAGAGGGAAGAGAGAACGATGCTGAGAGTCGAAGTTCACTA[G/T]AAAATTAACCAAAATAGGAACCCATGTTGGGAGGGAACATTTTGGGTTGG
CVYV_095	Chinese long v3	chr4	7902198	GTTAATGAAAAATTTACCTTTGTAGCTTCCCGATTCTTTGGTATCTCCT[C/T]ACGAACACGAACCTAGGACTACCACTAGAATTGACATGTTATTCTCCAAA
CVYV_096	Chinese long v3	chr4	8810721	AATCTTTTTAAAAGAAAAATATACACAAAAATAGAATTTTGTTTTCCAA[C/T]TTGATACTTACGTAAAGAGGAAGTAATGATAAATAAGTTAAAGGTCATTT
CVYV_097	Chinese long v3	chr4	9827725	CAAGTACCTCCAAGAACAATTCCATAAATCGACCACGAAAAGACAGACT[C/A]GTTTGCACTCATTGCAATATTCCTGGACATATAGTAGACAAATGCTATAA
CVYV_098	Chinese long v3	chr4	10839370	TAGGATACCAAATTTTGCTTTTCCTTTTTTTTTTCTTCCTAATATTTCA[G/A]TATTTTTCAATGTGAGTGAAACTATAAAAAATACTTTCTGATATTTGAAA
CVYV_099	Chinese long v3	chr4	13701717	ATAAATTTAAATAGTTGATAATTCATTTACAAATATAGCAAACTATAAC[C/A]ACAGTTAAATTTTTCTCCTATATTTTGTTAATAGTTTTCAATTTTTTATT
CVYV_100	Chinese long v3	chr4	14128306	TCCTCCAGGCATGTCCCATTTGCTACACTGAGGTTTTTGGTGACACTTC[T/A]AAACGATAAAGAAAAGAAGGAAAAGAAAAAAAAGGCTTTGATTAATTGTC
CVYV_101	Chinese long v3	chr4	14735567	TGATAATTTGTACATAACAACTTTATTCAACTTTTGACATAGAATTTAA[T/C]ATTAGGGTTTGATGGATCTAATAATTAAGCTGTGACAGAAGTCTCCACTG
CVYV_102	Chinese long v3	chr4	15668133	CCAGAGAATTTTGTGGAGATAGAAAATGAAATAAGGAGGAGGATGAAGA[T/C]GTGGATGATGATACAGAATTCATCCCGGACCTCATAATTTCTTTAATGTG
CVYV_103	Chinese long v3	chr4	16098517	ATCAATCTAACACGACAATTCTTTTAATAGGAAAAATAAAAGTGGATGA[A/G]TTGAATAGAATAGAATGGTTGGATATAGGAGTTTATTTATTTTATTTTTT
CVYV_104	Chinese long v3	chr4	16834135	CCCATAGTCCACTTCAATCAAGAAAACATTGACCTTCAAATCACCAAAC[G/A]GTCATTCGTCTCTTGTATTAGTATGTGGCACATGAAATTCACGGTGAATC
CVYV_105	Chinese long v3	chr4	17226638	TCACGAAACTCTTAAAAAAGAAGTATATATGCAACAATTTTAAGGTTTT[G/A]TCAATTCACCAATTCCCCATCATGTTTGCAAACTACTCAAATCACTATAC
CVYV_106	Chinese long v3	chr4	18124517	AAAAAATCCATGAAAGACAATGACGTTTGGAAGTCGGAAACATGGATCT[G/A]AAAACTGTGTTTCTCAATGGAAACATTGATGAGATGAATTAATATGGTAG
CVYV_107	Chinese long v3	chr4	19700436	TGGGGTTACTTGATGTGAAGGAAGGTTATAGAGGCCAAGTTCGTCGCAA[C/T]TGCCGTAGAGTTAATTAATTGACCACATTCATGCATATAATTAATATTTA
CVYV_108	Chinese long v3	chr4	20953836	GATTTACTAGTAGGTCTTAGTCTAAGAATTATAATTCTTGGTTACAATT[A/G]TAATATTCGAGATGAAGTTCGTAGAACATATCTACAAAAAGGACCCTGTC
CVYV_109	Chinese long v3	chr4	21491560	TTGCATCAATCTCATCATCAAACTTTTCATCCAATGTTATTGACAAAAC[C/T]CAAACCAAAACCAATAATGTCCTTAGAACTACAACTTTTATTTAGCCATC
CVYV_110	Chinese long v3	chr4	22178859	TTAAAGTATATTCTATTCAATAAAGTGGTTACAAATAAACATAGTTCAT[A/C]AACTAAAGTAGTTGATAAAACTAAAGAATCTAGTTAGTCACATCATTCTC
CVYV_111	Chinese long v3	chr4	24210941	ATCATAAGCTGCCATCATTATTCTGAAGTATAAACACGAAAGAACATTG[T/C]ATTTCAACTCAAGTAGACTACCTCACAGAAACTAAGGACCTCAAGCAATC
CVYV_112	Chinese long v3	chr4	25877154	GAGATCTGTTATTAGATAAGTGACGTTTTCAAGAATTGCATGTCAAATA[C/T]AAAATCAAAGAAGTTAATTTTTTTTCAAAGAAAATCTAATAATATCAATA
CVYV_113	Chinese long v3	chr4	26378436	ATGTCGTTTGCATATCTGTGTATTGCTGACAACGTTTATTGCCGACGAT[G/A]TAGGTCTACTGTGCCAATAGTTACAAATTGTTGTCGGTATATCCATGATA
CVYV_114	Chinese long v3	chr5	977974	TGTTCTATCAAATTATCTTATCATCCATACCAAATTCTCAAATACATAA[A/G]AGCATAAAGAAGAGAGAAAAAAGAAAAAAAAGCATAGTAATTGGTTTAAG
CVYV_115	Chinese long v3	chr5	1998639	TTCAGATTGGGAAAATATATCATAAGGAGCCTGAAAATCACTGACAACA[T/A]CATCCATATCCAAAAATTTCCTTTCTTTTTCTTCATTTTATCTTCAATTT
CVYV_116	Chinese long v3	chr5	2429766	GAAACTGAAAATAGTTTTATTCTCTTATTTCTATGTGTTCTTGAAGGTT[T/A]GAAGAAGCAGAATTTGGGGTTAGGGTTTTTATTTGTGTATGCGATTAAAT
CVYV_117	Chinese long v3	chr5	2769681	TTAGATAGTGTTTTTTGTTTGAGCTCTTATACTTATTATTTTCTGATAT[A/G]GTGGATCACTCTTATTTGAAAGAAAGAAAGACAAAGAACTGGGTCTGCTA
CVYV_118	Chinese long v3	chr5	3795278	AACTGTTTTGCCCCCCACTAAATCTGCTCTTATCTGATTCCAGCATCAT[A/G]GACAAATAGTAAGTTTGGAATCAATTTTGACATGATGAAAGTTTAGAAAA
CVYV_119	Chinese long v3	chr5	4125359	TTATTACTATGGTATTAAAAGAAGGTGTCGTGTTAGTTAACTCTCACTA[A/C]ATTACTATAGTTAAAATTAATAAATCCATCAAGTTATAGATATCATTTAG
CVYV_120	Chinese long v3	chr5	4737241	ATACGTGATCTGGCAGCATAAGATCCTCCCCCTTGTGCTAAAGTTCTCC[T/G]AATGGCAACCTTTGCCAGAGCAGAACCAGCTCTAAACAACCCCATTCTTA
CVYV_121	Chinese long v3	chr5	6214952	TATATATTTATTGGAAAATACAAAAGTACCTCTCGCTTTACATTAAATT[C/G]TCCACTATATGAATTTATTTTATTGCTTACAACTTCGTTAGATTTCATAT
CVYV_122	Chinese long v3	chr5	7823560	AGCAATCCCGCATATGTCCGCAACAGCACTGCTCCAAAAAGCAGCACAA[C/T]TAGGCTCAACAACGTCAAGTAGCAATACTACAGCGACATTGCTACGCACA
CVYV_123	Chinese long v3	chr5	10852400	TCCTTTCCATCTTTACCATGGCGGCCTCGACTGTTACATTAGCCATCAT[C/G]ATAGACATCACATCAGGGAGACTGCTTCCCTCTTGGACTTCCTAAAGGTA
CVYV_124	Chinese long v3	chr5	11640398	AACCTCTTCTTGGCAGGTTGGTATATCTTATTGAACATTTGTTGTCTCA[G/A]GAAACACATATTTTGTGAAATTATGTTTTAAGATACTTTTTGTAGAAGCG
CVYV_125	Chinese long v3	chr5	19820540	AGATCTGAACGAGAGAAGAAGGACGAAGATTTAAAAAATCCGAGAGAGA[G/A]AAAGGTAAGCAGAAATGTAAACAAAACGAACCTGCATATTACATTTAACC
CVYV_126	Chinese long v3	chr5	20501485	TGAACAAGTGACAAACATCAAAATTCATAAAGATCAAACAATCATTTAT[C/T]GAAGTGGTTCTCACATAATCAACAAAAGTTGCAAAAGAACAAAGATTATT
CVYV_127	Chinese long v3	chr5	20825891	AGGGATGATTTTAAAATAAGACCAAAAATTATCACAAGTCTATAAAAGG[C/T]CCCTCTAACTGAACAAATTTGATGTATAATCACCAAGAAAATGAAGTTTA
CVYV_128	Chinese long v3	chr5	24098023	CTGTTCACTTTAGACAAAAGTGTCCATACTATTATAGACAATTCTCTTT[A/C]TATACCTATGATTTTTCTCTTACCTAGTCAATATAAGACTATGATCACAT
CVYV_129	Chinese long v3	chr5	24540990	AATTGATTTTGACAAAAGAGAGAAAAAAAAGAAAGATTATGAGAATCAC[A/G]TGAAACAATAAACATATACCATTTATATTCTTCTAAAATTAATTTATATT
CVYV_130	Chinese long v3	chr5	25002249	GCTTGATAATGTATTTTAAACACATCTTTTGTTTTACATCTATATACTC[A/G]CATAAACCATCTTAATTCAATTCAGATCGTGACATATGTTTATATTTCTT
CVYV_131	Chinese long v3	chr5	25555758	TCAGGCCAAAAATGGATTTTTTACCTTCACAAATTGCTGAACCTTTTCA[G/A]TTGTTGCTAATGGTGGCCGTTTCTTTATGTGCTCCCTCAGCCCAACCAAT
CVYV_132	Chinese long v3	chr5	25918538	ATTCGTAGCTTACATGATGGTCCTAGAATATGACCAATCAATAGAATAT[C/G]TTGGAATCTAAAAGTATCCGTCCAACATAAATTTGTCCACTAATAATTGT
CVYV_133	Chinese long v3	chr5	28301694	TTCTGTCAAGTCAGGTTGGTTTAATAATTAGAAATACATTTTGGAAATT[C/A]GCGATTTGAAACTTTCTAAAACCGACTCCGATCAACCTCTCTTGTTTTTT
CVYV_134	Chinese long v3	chr5	28627479	TCACGCCTGTGCTATTAGAGAAGTAATTTTTCTTTCTTATTTTGGACTT[T/C]GATCACAGTAATTAGTATTTCGTGTTTGAAAATGCCAACTTTTATTGAGA
CVYV_135	Chinese long v3	chr6	617463	TGGCTCCTAAAAATCCGGTGTAGTGCCAAGAACAATGGAAATAGAAGGA[T/C]TTTGCACCGAATTTTTGCAAGAACTGTAGAATAAATCAGATGGAGAAACG
CVYV_136	Chinese long v3	chr6	7253419	TTAGGTGCTTCCATCTATTTATTGATCACGTTTGACTAAAGTCTAGGAA[G/A]TTAAAAAAATAAAAAATTATATTTAATTTCGAGAATATGGGTTGTCATAT
CVYV_137	Chinese long v3	chr6	7857429	TGGGCTTTTCACTCAATCAGCTTGTTTGTAAGTATGCTGAACAAAAAGT[T/C]GGGGAGTTTTTTTGGCATTCTATGTTAATTATGTGTAAATTTTATCGAAC
CVYV_138	Chinese long v3	chr6	9289336	AAGTTTGACAATGATGGACATGCCTCTGAATTGTAATATCATGTTCCGA[T/A]GTCTAACGATTGACCGACTTCTGAATTATAATGTCTAGTTCCAAACACCA
CVYV_139	Chinese long v3	chr6	10378424	TTTTGTGTAATGTGGGACCTGAAATCTCATAAACTCCTCTATTTATTCC[C/T]AAATTCCCACCCCATTTCTCTTCAATTTTCTTTGTCCCACACCTCCGACC
CVYV_140	Chinese long v3	chr6	12487444	AAATAATTTATTTTGAGAGAAGAGTGATCCTTAAAAGAGAGACGTTGAC[C/T]GCTCCACGTCACGGTTTATTAAAAGTTCATTTTTAAACGTGTAATTCTAT
CVYV_141	Chinese long v3	chr6	12861077	TGTGTGCGCTCTTTTATGTATGTGTTCCATTGGCACTTTCACATACTCG[T/A]GGACCATATTTGTTTTTCTGGTGAGGTGTGCTAACATCGCTAGATTGATC
CVYV_142	Chinese long v3	chr6	13628864	TGCACACGTGGTAGTAGTGCAGAGAGAAGAGTTGAAGCCAGAAGATGTT[C/A]CTGTGGTGAAAGAGTTTCTTGATGTATTTCCAGATGATCTGTTAGGTTCG
CVYV_143	Chinese long v3	chr6	15875273	TCAACAGACAACTCCATGACGTGGCAGATATTTGTACGCTTCCACGCTA[A/C]TCCACTAAGCGAGCGTGAACACACGCCCCCTTCTTTTTAATTGCCGCATT
CVYV_144	Chinese long v3	chr6	18101746	TTTGCAATCGAGACCATAATCTAATCCAACAACTAGTCAATATTTTTTT[A/G]CTTTGTTTCTGAACATCTTTCCTTTTTACAGGCTCCTTCAAACTGTTCCT
CVYV_145	Chinese long v3	chr6	18649266	AGTATAGAGAAAGGATTCAGACAGTCGAATTTGTACAAATTAAAGAAAT[T/C]TTCCTTTCACGCAAAGTATTTTCTAAAAAATGGTTGATGGATTTTTCTTC
CVYV_146	Chinese long v3	chr6	19512153	GTACATGAAATAGAGGGAAGAAGCATGAAGGTTCACAGACGTGAGAAAA[C/T]CCGTAATCAATTAGGAAAACAGAATTGGGGAAATTAGTAATGGTGGTGAT
CVYV_147	Chinese long v3	chr6	19842211	TGCTTAAGTTTCCTTTATTCTTAGTGATATTCTTCATTGCATGGGCTCT[A/C]TTTGGCTTCTGCTTCATCTTTCTTTGCTTTTCTTTTCTTCTTTCTTACAT
CVYV_148	Chinese long v3	chr6	20148428	CCTTATTTTGTGGAACGACGCCGTGTTTGTTTAGCATTATAACACTCCT[T/A]ATTCATCAACAAATCAAACTTTGATTTTACCTAATTTCCTTTCTTCTTCC
CVYV_149	Chinese long v3	chr6	20950292	AGTACTTTTTGTGCGTAATAAAGAATAAAGTGATCAGTATGACCTCGCC[A/G]GGTAAATCCTTAGTGATGATCCACTTGTCCAAAAGATCATTATTGGCCTG
CVYV_150	Chinese long v3	chr6	21188503	ATGAGAGAAGGCATCCGTTGTTCAGTCGAGACGGCGACGACTTAGACTT[A/G]GGAGTTGAGATTCCTTTAGTGAATGCACTAACCGGTTGTTCAATCACAGT
CVYV_151	Chinese long v3	chr6	21898890	TTTTCTTTTTCTTTTTATTTATGAATATTCTAAAGTGGATTATTTGTTT[G/A]TTTATTTATCTAGTAGTCATTGTCCAATCAATTGAGAAAAAGTTATTATT
CVYV_152	Chinese long v3	chr6	23118769	GTAATAAAAACAAATATGTTATTTAAATTCAAGTTATAGTAAATAATGA[G/A]TGAAAGGGTATATGGATTCCTTTTTCCTTTTTTTGTTCATTCTTAAAATA
CVYV_153	Chinese long v3	chr6	23501043	TTTGCAACTTTTAACTCTTTGATATCAACTCTCAAACGTATTTAAATCA[T/C]ATTTTTCATATTCCTACTTGTCTTAGAGGATCATATATTCATCTTAAATT
CVYV_154	Chinese long v3	chr6	23795229	GGTATATAACGTGGCTTCAAGTGTCAATACGGTGGGAGTGAAACTTGTC[T/C]ATTTCCCTCTTCTTCCATATAACGAAACGACTAATACTCAACCCAAAAGC
CVYV_155	Chinese long v3	chr6	27768472	ATAACTTTCAAAAATTTCACCATATAAGAAGATTAGAATAAGACATACA[A/G]ATGAAGAATAAACCTTAAAGTTAACCACATGAATGTGCAAAATTATCAAT
CVYV_156	Chinese long v3	chr6	28736463	GATTAGTTTGTTAGACACTTGAACAAATCTAGTGATCCATCTTTTGGGC[A/T]TTCATTCACCCTAGAAAGGAGCAACCCCTGATGACGAGGAATTGTAATTT
CVYV_157	Chinese long v3	chr6	29090657	TGAAAATAACAAAATTGGATGGGTATAATCTTTGCAAACGGTCGAAATT[G/A]GAGATTAGAAGTTTAGAAGTTAGAAGGACACTAATTGTGGACACTGCCCA
CVYV_158	Chinese long v3	chr6	29360544	GTGGAATTGATTTGACCTTTTCCTGAGATTAGATTTCGAAGTTTGAAGC[T/C]AACGAAAGGCGTTTCTGTAAAAAAACTAACCAACACACAGATGGCTCTGC
CVYV_159	Chinese long v3	chr6	29768901	CAATGAACTAAGAGGAGAAAAAGAAAAATTGCAAGTATATAGTACAAAC[A/G]CTTGAAAGTTGGATAGGGAGCTTCCACATGGACATTTCTTTCACTTATCT
CVYV_160	Chinese long v3	chr6	30037996	GATGTCCTCCCAAGTCCTGTTGTTTTTGAGTTAAACAAGAACGATGTCT[T/C]GGTTTCATCTTCTGGAGTTTCCATCTCTCCAGGTGCAGGAGCATCATGAC
CVYV_161	Chinese long v3	chr7	5296608	GAAATATGGGGTAGCTCGCAGGCCACGAACTGTATGATGAGCCCTTGCC[A/G]TCTGCTGGGATAATCACTGGAATAGGCCCTGTTCATGGACGACTATGTAT
CVYV_162	Chinese long v3	chr7	5979055	ATAGGACGTGTCTCGTGTCAGCACATCGATCGTGCAACTGAAATGAGAG[G/T]CGTATGCCGAGACCGATCTGTCCCCTCCAGGAGTTATGAAAATGGAAATT
CVYV_163	Chinese long v3	chr7	10763875	AGCACATTCCAATGGCACACAAGTGGCAAAGAGACCTTCAGTTTAGGAA[G/A]CCCCCGGATAAATATCTCTAGGCAGTGATGTAAGATTTGAACCTAAATTA
CVYV_164	Chinese long v3	chr7	12543525	AAGCATCCAAAGACCTAAAAATGTCCAGAGCTATTTTTCAATCAAAACG[G/A]CAAGTTTAAAGTCCTAAAATAAGTGAAGGTTCAAACAAGATGCAATTAAC
CVYV_165	Chinese long v3	chr7	13827163	CATCTTCTTTGGTACCCCATTCTTGAAGACGTCACTTGTTGCCTAGTTA[G/A]AGCTATAGTCTTATAATTAGTGATCCTTTGTTTCTTTGCTATAATATCTT
CVYV_166	Chinese long v3	chr7	14174961	TGTCTCTATATGAATGATTTAAGATCACGTCGTTCATTATAAGGCAATC[A/C]TAATCCTTAATCCAAAGATCCAAACTATTAACGTAGTAGGAATATTTGAA
CVYV_167	Chinese long v3	chr7	14582244	TTCATATGAAAACCATTTATTTAAATACAAATTATGAATGAGAATCACA[C/A]ACAAGAATCATTATTGGAAAAGATCATTTCAAAACAATCATTTGTTTATA
CVYV_168	Chinese long v3	chr7	16172446	CCCTGACCAAATCAATGTCAGAAACTAGATGATTTTTTAGGGATGATAA[G/A]TGAAAACACAAAGGGAATATAAAACAGAGATGTCTATCCTAATATCTCGA
CVYV_169	Chinese long v3	chr7	17466258	AAAAGATGAAAAAATTTGCTCTAAATTTGTTGAAAGACGAACTTGGTTC[T/G]AATTTTTAAGGGCAAAATGTAGTTTCAATTCTTAACTTTGGATTTATTGT
CVYV_170	Chinese long v3	chr7	18567606	TTTCCAATTCTAATTTTCAAATATTTACTACTGTTAAATGAAAATTGAC[C/T]CAAGTAAACGCAGTTCATAGGAGAAATAGAAGTTTACCAAGAACTTGAAT
CVYV_171	Chinese long v3	chr7	19031347	GTTCAAGAGAGTACCTTTAACAGCAAAAACATCTTCCTCTTAAGCTCAA[A/G]AGTGTAAACATATATCTTAAGCTCAAAAGTTTAAACATATATCATATTCG
CVYV_172	Chinese long v3	chr7	19954986	TTGAGAATTTCTAGAAATTAGCATCAGCACTTTAGATTCAATTTTACTC[C/A]TTTTTAATTTTGGAGTTAAATTGAATTTTTATAATTCCACCACGTTGAGG

## Sheet: Fine mapping SNPs
Supplementary Table 1: List of SNPs markers used for fine mapping the F2 individuals
Marker_ID	Genome	Chrosomome	Position (bp)	Flanking sequence (100_SNP_100)
CVYV_173	Chinese long v3	chr5	6546705	AAAAATAAATTATGTATACGAACAAAAGAAGAAGAATGAGGAAAAAAACA[T/C]TATTACTTACTTTATGTAGAATGTTAAAGATGAAGAACCGAAGGAGAAAA
CVYV_174	Chinese long v3	chr5	6638508	GCAATGCCTTATGGGAAAGAGGCAAAAGAAGAACTGAAAAGGCTTGTTGA[A/G]GGCAAGTGTTTGAGAGTACATGTGTATGGTGAAGATCGGTACAATCGATG
CVYV_175	Chinese long v3	chr5	6874373	CACTAAACAATGTTTGTGAAAGTACTAAACTATGTGTTTGAATTAAGTAC[T/C]GAAATGAAAAACAGGGTAAAGGGATTTCAGTTGCTGTGCCTTGGATGACA
CVYV_176	Chinese long v3	chr5	6930313	ATGGCGGATCACAAATCCAAACCAATTAACCTCCTTGGCCAAGGATGGGT[T/C]ATGATGAGGTTGAGGACTGATCTTTCCCTTTTGGATCGCATTAGCCCATT
CVYV_177	Chinese long v3	chr5	7059234	GACGTCTTCTTCCTTTTCGTTCCACATCTTATCAATTATTTTGTCCTTTC[A/G]TATTACGTTCTTTTTTTCTCATTTCTAACAATTTACTTATCTACGTATTT
CVYV_178	Chinese long v3	chr5	7167906	GATCGGCATCTGGTAGAAGCTTTTTTCGGGCACTATTATGCGTTTCTACA[A/G]GTCATTCAGTGTTGGGTTTTGATCGAGTTTACTTTAGTATTGGGTTTTCT
CVYV_179	Chinese long v3	chr5	7173682	AAAACAATTAATGATGAATGGTTTCTGAAAATAGGGAAAAGAAAAAGAAA[T/C]AATTAATATGATACATCAATTATAGTGTAATATGTGGTCCAATCCAACTC
CVYV_180	Chinese long v3	chr5	7183234	TGGACGTGCTTTTCAAAGACCTCAAACCTAGATGAAGCACAATGGCGCTC[C/G]CCCGAGGTGGAGCGACGCACCAAACTTGATTGAACGAACATCACACTAGA
CVYV_181	Chinese long v3	chr5	7197002	TTGCTTGTCACCCCCTCTTCCAACCAGAATTCAAGTCTTATTTATGTATT[C/T]TTTTTTCTAGATTTTTATTTTTTCTCTAAGTTATTGTTATACAGATTATC
CVYV_182	Chinese long v3	chr5	7242087	TTTAGTGAATGCTGAAGGCGAGATCAATGAAGCGGGAAAACGATACTTGG[G/C]TCTAAAACACGAATGGCTTTCGCACGCAAGTGGACAGATGGATGGGACGA
CVYV_183	Chinese long v3	chr5	7256706	GATGCCAAATCTCTCAAAACTTGGCATCTAACTACTCGGTGGTGTCTTTT[T/G]GAGTGATATCAAAGGTTTTTGCCGACAAAAGTCGAAAAAATTATGTTCGA
CVYV_184	Chinese long v3	chr5	7285891	CAACGAAACCAAAGAGGGAGAAGGAGAATGGTTTCAAGATGAAAACAAAA[A/T]GGTAAACACAGATATCAGATTAAGAGAGGGATGAGAACAAAGAGATGTAA
CVYV_185	Chinese long v3	chr5	7295803	TTTCCTCCGCCCTGGCCCTAAGAAAATCTCCCATATCCTTGGCAAACTGA[C/G]CTGCATAAGCCGAAGCGACAATCTCCGCGGCCCCTAGGTAGTGGATATGC
CVYV_186	Chinese long v3	chr5	7307290	CTACACGGAACGGGGTTGCGTGGGACGTTAGACACTTGGCTAGGGTGAGG[C/T]GCACAACAAACCTCATTTGAGGCTAGGGTGAGATTGGCCAAGGTCTGCCG
CVYV_187	Chinese long v3	chr5	7377064	AAGGCGAGCAACTTCTCAGTGCTTTTGTCGCAAACACAACTTTCTCTCGG[G/A]AGTGTATGCGAAGGATGAGTTTAACGATGAAAGTGGCTTACTGCAATCTT
CVYV_188	Chinese long v3	chr5	7415947	AATACTATTATCTGTAAAGTTATAACTTTTCCGGTTAAAGGAAGAAAAAC[A/G]CTACTACAATTGATCACATGGCTAAACTCTTTCTACAATCTTGCCACATA
CVYV_189	Chinese long v3	chr5	7424302	TTGACTCTACTGTCATACCCAAAAAATTTCATGTTGCCTTTGAATGCCCA[G/A]AGTGGAAAACTACAGTCATGGAGGAAATGAGAGCCCTAGAAAAGAACAAA
CVYV_190	Chinese long v3	chr5	7446682	GAACATCACGTGCTCAGTTTCCTCAAATCAAGCGTAAACGTTCAACCAAC[C/T]TCAAGAATATCATGTGTTTCACTTCCTCCAAATCAAGCTAGACATTCAAC
CVYV_191	Chinese long v3	chr5	7452130	GTGAGCTAAAAACTCAGTGAGTGGAAAAATTTAGATGTAGAAAAACATGT[C/A]TAACATGTTAAAAAGAAAATGTGTAAACCATTGAAATTTATGTCCTAAAA
