# Supplementary material for: Mapping Cucumber Vein Yellowing Virus Resistance in Cucumber (Cucumis sativus L.) by Using BSA-seq Analysis
Source: Front Plant Sci. 2019 Dec 3;10:1583. doi: 10.3389/fpls.2019.01583 (PMC6901629; doi:10.3389/fpls.2019.01583)
Supplement: Supplementary file 3 [file Table_2.xlsx]

## Sheet: F2 population Genotyping data
Supplementary Table 2: Genotyping data values for the 72 individuals of the F2 mapping population.
name = CVYV_F2
popt = F2
nloc = 172
nind = 72
		07CO_6020_001	07CO_6020_011	07CO_6020_014	07CO_6020_020	07CO_6020_024	07CO_6020_028	07CO_6020_030	07CO_6020_034	07CO_6020_035	07CO_6020_040	07CO_6020_041	07CO_6020_071	07CO_6020_075	07CO_6020_087	07CO_6020_089	07CO_6020_091	07CO_6020_095	07CO_6020_096	07CO_6020_097	07CO_6020_099	07CO_6020_100	07CO_6020_107	08CQ_6170_122	08CQ_6170_126	08CQ_6170_127	08CQ_6170_141	08CQ_6170_179	08CQ_6170_181	08CQ_6170_281	08CQ_6170_294	08CQ_6170_297	08CQ_6170_191	08CQ_6170_194	08CQ_6170_217	08CQ_6170_226	08CQ_6170_255H	08CQ_6170_265H	07CO_6020_002	07CO_6020_010	07CO_6020_016	07CO_6020_019	07CO_6020_026	07CO_6020_046	07CO_6020_051	07CO_6020_057	07CO_6020_059	07CO_6020_076	07CO_6020_077
CVYV_001	(A,H,B)	H	H	B	H	H	-	B	A	H	H	H	H	H	A	H	A	H	A	H	B	A	-	A	B	A	H	A	H	H	A	H	H	B	H	H	-	B	B	B	B	H	H	H	H	B	H	H	H
CVYV_002	(A,H,B)	H	H	H	H	H	H	B	H	H	H	H	A	H	A	B	A	H	A	H	H	H	H	A	B	A	H	A	A	H	A	B	H	H	A	B	A	B	B	B	B	H	H	H	H	B	B	H	H
CVYV_003	(A,H,B)	H	H	H	H	H	H	B	H	A	H	H	A	H	A	B	A	H	A	H	H	H	-	A	H	A	H	H	A	B	A	B	H	H	A	B	-	B	B	B	B	H	H	H	H	H	B	H	H
CVYV_004	(A,H,B)	H	H	H	H	H	H	B	H	H	H	H	A	A	A	B	A	H	A	H	H	A	-	A	H	A	H	H	A	B	A	B	H	H	A	B	A	B	B	B	B	H	H	B	H	H	B	H	-
CVYV_005	(A,H,B)	H	H	H	H	H	H	B	H	H	H	H	A	H	A	B	B	H	A	H	H	A	H	A	H	H	H	H	A	B	A	B	H	H	A	B	A	B	B	B	H	H	H	B	H	H	B	H	B
CVYV_006	(A,H,B)	H	H	H	H	H	B	B	H	H	H	H	A	H	A	B	B	H	A	H	H	A	-	A	H	H	B	H	A	B	A	B	H	H	A	B	-	B	B	B	H	H	H	B	H	H	B	H	B
CVYV_007	(A,H,B)	H	H	H	H	H	B	H	H	H	H	H	A	H	A	B	B	H	A	H	H	A	-	A	H	H	B	H	A	B	A	B	H	H	A	B	A	B	B	B	H	H	H	B	H	-	B	H	B
CVYV_008	(A,H,B)	H	H	H	H	H	B	H	H	B	H	H	A	H	A	B	B	A	A	H	H	A	H	A	H	H	B	H	A	B	A	B	H	H	A	B	A	B	B	H	H	H	H	B	H	H	B	H	B
CVYV_009	(A,H,B)	H	H	H	H	H	B	H	H	B	H	H	A	H	A	B	B	A	A	H	H	A	-	-	H	H	B	H	A	B	A	B	H	H	H	B	A	B	B	H	H	H	H	B	H	H	B	H	B
CVYV_010	(A,H,B)	H	H	H	H	H	B	H	H	B	H	H	A	H	A	B	B	A	A	H	H	A	-	A	H	-	B	H	A	B	A	B	H	H	-	B	-	B	B	H	H	H	H	B	H	-	B	H	B
CVYV_011	(A,H,B)	A	H	H	H	H	B	H	H	B	H	H	A	H	A	B	B	A	A	H	H	A	-	A	H	H	B	A	A	B	A	H	H	H	H	B	A	B	H	B	H	H	H	B	H	H	H	H	B
CVYV_012	(A,H,B)	A	H	H	H	H	B	H	H	B	H	H	A	H	A	B	B	A	A	H	H	A	-	A	H	H	B	A	A	B	A	-	H	H	-	B	A	B	H	B	H	H	H	B	H	-	B	H	B
CVYV_013	(A,H,B)	-	H	H	H	H	B	H	H	B	B	H	A	H	A	B	B	A	A	H	H	A	H	A	H	H	B	A	A	B	A	A	H	H	H	B	A	-	H	B	H	H	H	B	A	H	H	H	B
CVYV_014	(A,H,B)	A	H	H	H	H	B	B	H	B	B	H	A	B	A	H	B	A	A	A	H	H	-	A	B	H	B	A	A	B	A	-	A	B	H	H	-	B	A	H	H	H	H	B	A	A	H	A	H
CVYV_015	(A,H,B)	A	H	H	-	H	B	B	H	B	B	H	A	B	A	H	B	A	A	A	A	H	H	A	B	H	B	A	A	B	A	A	A	B	H	H	H	-	A	H	H	H	H	B	A	A	H	A	H
CVYV_016	(A,H,B)	A	H	H	H	H	B	B	H	B	B	H	A	B	A	H	B	A	A	A	A	H	-	A	B	H	B	A	A	B	A	A	H	B	H	-	H	B	A	H	H	H	H	B	A	A	H	H	H
CVYV_017	(A,H,B)	A	H	H	H	H	B	B	H	B	B	H	A	B	A	H	B	A	A	A	A	H	H	A	B	H	B	A	A	B	A	A	H	B	H	H	B	B	A	H	H	H	H	B	A	A	H	H	H
CVYV_018	(A,H,B)	A	H	H	-	H	-	B	A	B	B	H	A	H	H	H	H	B	H	A	A	H	H	A	H	H	B	A	A	B	A	A	H	H	H	H	B	B	A	H	H	H	A	B	A	H	A	B	H
CVYV_019	(A,H,B)	A	H	H	H	H	H	B	A	B	B	H	A	H	H	H	A	B	H	A	A	H	-	A	H	H	B	A	A	B	A	A	H	H	H	H	B	B	A	H	H	H	A	B	A	H	A	B	H
CVYV_020	(A,H,B)	A	H	H	H	B	H	B	A	A	B	H	A	H	H	H	A	B	H	A	A	H	-	A	-	H	B	A	A	B	A	A	H	H	H	H	B	-	A	H	H	H	A	B	A	H	A	B	H
CVYV_021	(A,H,B)	A	H	H	-	B	H	B	A	A	B	H	A	H	H	H	A	B	H	A	A	H	-	A	H	H	B	A	A	B	A	A	H	H	H	H	B	B	A	H	H	H	A	B	A	H	A	B	H
CVYV_022	(A,H,B)	A	H	H	H	H	A	B	A	A	B	H	A	H	H	H	A	B	H	A	A	H	H	A	H	H	B	A	A	B	A	A	H	H	H	H	B	B	A	H	H	H	A	B	A	H	A	B	H
CVYV_023	(A,H,B)	A	H	H	H	H	A	B	A	A	B	H	A	H	H	H	A	B	H	A	A	H	A	A	H	H	B	A	A	B	A	A	H	H	H	H	B	B	A	H	H	H	A	B	A	H	A	B	H
CVYV_024	(A,H,B)	A	H	H	H	H	A	B	A	A	B	H	A	H	H	H	A	B	H	A	A	H	-	A	H	H	B	A	A	B	A	A	H	H	H	H	B	B	A	H	H	H	A	B	A	H	A	B	H
CVYV_025	(A,H,B)	A	H	H	A	H	A	H	A	A	B	H	A	H	H	H	A	B	H	A	A	H	-	A	H	H	B	A	A	B	A	H	H	H	H	H	B	B	A	H	H	H	A	B	A	H	H	B	H
CVYV_026	(A,H,B)	H	H	H	-	B	H	B	H	H	A	B	B	H	H	A	A	H	B	A	H	H	A	B	A	B	B	H	B	H	H	A	B	A	H	A	A	B	B	H	A	H	H	H	H	B	B	H	H
CVYV_027	(A,H,B)	H	B	A	B	B	H	B	H	H	A	B	B	H	H	A	A	H	B	A	H	H	-	B	A	B	B	H	B	H	H	A	B	A	H	A	A	B	B	H	A	H	H	H	H	B	B	H	H
CVYV_028	(A,H,B)	H	B	A	-	B	H	B	H	H	A	B	B	H	H	A	A	H	B	A	H	H	H	B	A	B	B	H	B	H	H	A	B	A	H	A	A	B	B	H	A	H	H	H	H	B	B	H	H
CVYV_029	(A,H,B)	H	B	A	B	B	H	B	H	H	A	B	B	H	H	A	A	H	B	A	H	H	H	B	A	B	B	H	B	-	H	A	H	A	H	A	-	-	B	H	A	H	H	H	H	-	B	H	H
CVYV_030	(A,H,B)	H	H	A	B	B	H	B	H	H	H	B	B	H	H	A	A	H	B	A	B	H	A	B	A	B	B	H	H	B	H	A	H	A	H	A	A	B	B	H	A	H	H	H	H	B	B	A	-
CVYV_031	(A,H,B)	H	H	A	B	B	H	B	H	H	-	B	B	H	H	A	A	H	B	A	B	A	A	B	A	B	B	H	H	B	H	A	H	A	H	A	A	B	B	H	H	H	H	H	H	B	B	A	B
CVYV_032	(A,H,B)	H	H	A	-	B	H	B	H	H	H	B	B	H	H	A	A	H	B	A	B	A	A	B	A	B	B	H	H	B	H	A	H	A	H	A	A	B	B	H	H	H	H	H	H	B	B	A	-
CVYV_033	(A,H,B)	H	H	A	B	B	H	B	H	H	H	B	B	H	H	A	A	H	B	A	B	A	A	B	A	B	B	H	H	B	H	A	H	A	H	A	A	B	B	H	H	H	H	H	H	H	B	A	B
CVYV_034	(A,H,B)	A	H	H	-	H	H	B	H	B	H	H	B	H	H	H	H	H	H	A	B	H	H	H	A	B	H	H	H	B	B	B	H	A	H	H	B	H	B	A	B	A	H	H	H	H	B	H	H
CVYV_035	(A,H,B)	A	H	H	H	H	H	B	H	B	H	H	B	H	H	H	H	H	H	A	B	H	H	H	A	B	H	H	H	B	B	B	H	A	H	H	B	H	B	A	B	A	H	H	H	H	B	H	H
CVYV_036	(A,H,B)	A	H	H	-	H	H	B	H	B	-	H	B	H	H	H	H	H	H	A	B	H	-	H	A	B	H	H	H	B	-	-	H	A	H	H	-	-	B	A	-	A	H	H	H	H	B	H	H
CVYV_037	(A,H,B)	A	H	H	H	H	-	B	H	B	H	H	B	H	H	H	H	H	H	A	B	H	-	H	A	B	H	H	H	B	B	B	H	A	H	H	B	H	B	A	B	A	H	H	H	H	B	H	-
CVYV_038	(A,H,B)	A	H	H	H	A	H	B	B	B	H	H	H	H	B	H	A	H	B	A	H	B	A	H	A	B	A	B	H	H	B	B	H	B	B	A	B	H	B	A	B	A	H	H	H	B	H	H	H
CVYV_039	(A,H,B)	A	H	H	H	A	H	B	B	B	H	H	H	H	B	H	A	B	B	A	H	B	A	H	A	B	A	B	H	H	B	B	H	B	B	A	B	H	B	A	B	A	H	H	H	B	H	H	H
CVYV_040	(A,H,B)	H	H	H	H	A	H	B	B	B	H	-	H	A	B	H	A	B	B	A	H	H	-	H	A	B	H	B	H	B	B	B	H	B	B	A	B	A	B	A	B	H	B	H	A	B	H	H	-
CVYV_041	(A,H,B)	H	H	H	-	A	H	B	B	B	H	H	H	A	B	H	A	B	B	A	H	H	A	H	A	B	H	H	H	B	B	B	H	H	H	A	H	H	B	A	B	H	B	H	A	H	H	H	H
CVYV_042	(A,H,B)	H	H	H	A	A	H	B	H	B	H	H	H	A	B	H	H	B	H	A	H	H	A	H	A	B	H	H	A	B	B	B	H	H	H	A	H	H	B	A	B	H	B	B	A	H	H	H	H
CVYV_043	(A,H,B)	H	H	H	A	H	A	B	H	B	H	A	H	A	B	H	A	B	H	A	H	H	A	A	H	B	H	H	A	B	B	B	H	H	H	H	H	H	B	H	B	H	B	B	A	H	H	B	H
CVYV_044	(A,H,B)	B	H	A	H	H	A	A	H	B	H	H	A	H	A	A	B	B	A	B	A	A	H	H	H	H	A	A	H	A	B	A	H	A	H	H	H	B	H	B	A	H	B	H	B	B	A	A	A
CVYV_045	(A,H,B)	B	H	A	-	H	A	A	H	B	H	-	A	H	A	A	B	B	A	B	A	A	H	H	H	H	A	A	H	A	B	A	H	A	H	H	H	B	H	B	A	H	B	H	B	B	A	A	A
CVYV_046	(A,H,B)	B	H	A	H	H	A	A	H	B	H	H	A	H	A	A	B	B	A	B	A	A	-	H	H	H	A	A	H	A	B	A	H	A	H	H	H	B	H	B	A	H	B	H	B	B	A	A	A
CVYV_047	(A,H,B)	B	H	A	H	H	A	A	H	B	H	H	A	H	A	A	B	B	A	H	A	A	H	H	H	H	A	A	H	A	B	A	H	A	H	H	H	B	H	B	A	H	B	H	B	B	A	A	A
CVYV_048	(A,H,B)	B	H	A	H	H	A	A	H	B	H	H	A	H	A	A	B	B	A	H	A	A	-	H	H	H	A	H	H	A	B	A	H	A	H	H	H	B	H	B	A	H	B	H	H	B	A	A	A
CVYV_049	(A,H,B)	B	H	A	H	H	A	A	H	B	H	H	H	H	A	A	B	H	A	H	A	A	H	H	B	H	H	H	H	H	B	A	H	A	H	H	A	B	H	B	H	H	B	H	H	B	A	A	A
CVYV_050	(A,H,B)	B	H	A	H	H	A	A	H	B	H	H	H	H	A	A	B	H	A	H	A	A	A	B	B	H	H	H	H	-	B	A	H	A	H	H	A	B	H	B	H	H	B	H	H	B	A	H	A
CVYV_051	(A,H,B)	H	H	H	-	A	B	H	H	B	H	A	H	H	H	A	B	H	H	H	H	H	A	B	A	H	H	A	H	B	B	H	B	H	H	B	-	H	B	B	H	A	B	H	H	H	H	A	A
CVYV_052	(A,H,B)	H	H	H	H	A	B	H	H	B	A	A	H	H	H	A	B	H	H	H	H	H	A	B	A	H	H	A	H	B	B	H	B	H	H	B	H	H	B	B	H	A	B	H	H	H	H	A	A
CVYV_053	(A,H,B)	H	H	H	H	H	B	H	H	B	A	A	H	H	H	A	B	H	H	H	H	H	A	B	A	H	H	H	A	B	B	H	B	H	H	B	H	H	B	B	H	A	B	H	H	H	H	A	A
CVYV_054	(A,H,B)	H	H	H	H	H	B	H	H	B	A	A	H	H	H	A	B	H	H	H	H	H	A	B	H	H	H	H	A	B	B	H	B	H	H	B	H	H	B	B	H	A	B	H	B	H	H	A	A
CVYV_055	(A,H,B)	H	H	H	H	H	B	H	H	B	A	A	H	H	H	A	B	H	H	H	H	H	A	B	H	H	H	H	A	B	B	H	B	H	H	B	H	H	B	B	H	A	B	H	B	H	H	A	A
CVYV_056	(A,H,B)	H	H	H	H	H	B	H	H	B	A	A	H	H	H	A	B	H	H	H	H	H	A	B	H	H	H	H	A	B	B	H	B	H	H	B	H	H	B	B	H	A	B	H	B	H	H	A	A
CVYV_057	(A,H,B)	H	H	H	-	H	B	H	H	B	A	A	H	H	H	A	B	H	H	H	H	H	A	B	H	H	H	H	A	B	B	H	B	H	H	B	H	H	B	B	H	A	B	H	B	H	H	A	A
CVYV_058	(A,H,B)	H	H	H	H	H	B	H	H	B	A	A	H	H	H	A	B	H	H	H	H	H	A	B	H	H	H	H	A	B	B	H	B	H	H	B	H	-	B	B	H	A	B	H	B	H	H	A	A
CVYV_059	(A,H,B)	H	H	H	H	H	B	H	H	B	A	A	H	H	H	A	B	H	B	H	H	H	A	B	H	H	H	H	A	B	B	H	B	H	H	B	H	H	B	B	H	A	B	H	B	H	H	A	A
CVYV_060	(A,H,B)	H	H	H	H	H	B	H	H	B	A	A	H	H	H	A	B	H	B	H	H	H	A	B	H	H	H	H	A	B	B	H	B	H	H	B	H	H	B	B	H	A	B	B	B	H	H	A	A
CVYV_061	(A,H,B)	H	B	H	H	A	B	A	H	B	A	A	H	H	H	A	B	H	B	H	A	H	-	H	H	B	H	H	A	B	H	H	B	H	H	H	A	H	H	B	H	A	H	B	B	H	H	A	A
CVYV_062	(A,H,B)	H	B	H	H	A	B	A	H	B	A	A	B	H	H	A	B	H	B	H	A	H	-	H	H	B	H	H	A	B	H	H	B	H	H	H	A	H	H	B	H	A	H	B	B	H	H	A	A
CVYV_063	(A,H,B)	H	B	H	H	A	B	A	H	B	A	A	B	H	H	A	B	H	B	H	A	H	A	H	H	B	H	H	A	B	H	H	B	H	H	H	A	H	H	B	H	A	H	B	B	H	H	A	A
CVYV_064	(A,H,B)	H	B	H	H	A	B	A	H	B	A	A	B	H	H	A	B	H	B	H	A	H	A	H	H	B	H	H	A	B	H	H	B	H	H	H	A	H	H	B	B	A	H	B	B	H	H	A	A
CVYV_065	(A,H,B)	H	B	H	H	A	B	A	H	B	A	A	B	H	H	A	B	H	B	H	A	H	A	H	H	B	H	H	A	B	H	H	B	H	H	H	A	H	H	B	B	A	H	B	B	H	H	A	A
CVYV_066	(A,H,B)	H	B	H	A	A	B	A	H	B	A	A	B	H	H	A	B	H	B	H	A	H	A	H	H	B	H	H	A	B	H	H	B	B	H	H	A	H	H	B	B	A	H	B	B	H	H	A	A
CVYV_067	(A,H,B)	A	B	B	-	A	B	H	H	B	H	A	H	B	A	H	B	H	H	B	H	H	A	H	A	H	A	H	H	B	H	A	H	H	H	-	A	H	H	H	B	A	A	H	B	H	H	A	A
CVYV_068	(A,H,B)	A	B	B	H	A	B	H	H	B	H	A	H	B	A	H	B	H	H	B	H	H	A	H	A	H	A	H	H	B	H	A	H	H	H	H	A	H	H	H	B	A	A	H	B	H	H	H	A
CVYV_069	(A,H,B)	A	H	B	B	H	H	H	B	H	H	A	H	H	A	H	B	A	H	B	H	H	A	A	H	H	A	A	B	B	H	A	B	H	H	H	B	H	A	H	H	H	A	H	B	H	H	H	A
CVYV_070	(A,H,B)	A	H	B	B	H	H	H	B	H	H	A	H	H	A	H	B	A	A	B	H	A	A	A	H	H	A	A	B	B	H	A	B	H	H	H	B	H	A	H	H	H	A	H	B	H	H	H	A
CVYV_071	(A,H,B)	H	H	B	B	H	H	H	B	H	H	A	H	H	A	H	B	H	A	B	H	A	B	A	H	H	A	A	H	B	H	H	B	H	H	-	B	-	A	H	H	H	H	H	B	H	H	H	A
CVYV_072	(A,H,B)	H	H	B	-	H	H	H	B	H	H	A	H	H	A	H	B	H	A	B	H	A	H	A	H	H	A	A	H	B	H	H	B	H	H	H	B	H	A	H	-	H	H	H	B	H	H	H	A
CVYV_073	(A,H,B)	H	H	H	B	H	H	H	B	H	H	A	H	H	A	H	B	H	A	B	H	A	-	A	H	H	A	A	H	B	H	H	B	H	A	H	B	H	A	H	H	H	H	H	B	H	H	H	A
CVYV_074	(A,H,B)	H	H	H	B	H	H	H	B	H	B	A	B	H	A	H	B	H	A	B	H	A	-	A	H	H	A	A	H	H	H	H	B	H	A	A	B	H	A	H	A	H	H	H	H	H	H	H	A
CVYV_075	(A,H,B)	H	H	H	B	H	H	H	B	H	B	A	B	H	A	H	B	H	A	B	H	A	-	A	H	H	A	A	H	H	H	H	B	H	A	A	B	H	A	H	A	H	H	H	H	H	H	H	A
CVYV_076	(A,H,B)	H	H	H	-	H	H	B	B	H	B	A	H	H	A	H	B	H	A	B	H	A	-	A	H	H	A	A	H	H	H	H	B	H	A	A	B	H	A	H	A	H	H	H	H	H	H	H	A
CVYV_077	(A,H,B)	H	H	H	B	H	H	B	B	H	B	A	H	H	A	H	B	H	A	B	H	A	H	A	H	H	A	A	H	H	H	H	B	H	A	H	B	H	A	B	A	H	H	H	H	H	A	H	A
CVYV_078	(A,H,B)	H	H	A	A	A	H	B	A	B	H	H	H	H	B	B	A	A	B	H	B	H	H	A	H	H	B	H	H	H	A	H	B	H	A	H	A	A	H	H	H	H	A	H	B	B	H	B	H
CVYV_079	(A,H,B)	H	H	A	A	A	H	B	A	H	H	H	H	H	B	B	A	A	B	H	B	H	-	A	H	H	B	H	A	H	A	H	B	H	A	H	A	A	H	H	H	H	A	H	B	B	H	B	H
CVYV_080	(A,H,B)	H	H	H	A	A	H	B	A	H	H	H	H	H	B	B	A	A	B	H	B	A	B	A	H	H	B	H	A	H	A	H	B	H	A	H	A	A	H	H	H	H	A	H	B	B	H	B	H
CVYV_081	(A,H,B)	H	B	H	A	A	H	B	A	A	H	H	H	H	B	B	A	A	B	H	B	A	B	A	H	H	B	H	A	H	A	H	H	H	A	H	A	A	H	H	H	H	A	H	B	B	H	B	H
CVYV_082	(A,H,B)	H	B	H	-	A	H	B	A	A	H	H	H	H	B	B	A	A	B	H	B	A	-	A	H	H	B	H	A	H	A	H	H	H	A	H	A	A	H	H	H	H	A	H	B	B	H	B	H
CVYV_083	(A,H,B)	H	B	H	A	A	B	B	A	A	H	H	H	H	B	B	A	A	B	H	B	A	B	A	H	H	B	H	A	B	A	H	H	H	A	H	A	A	H	H	H	H	A	H	B	B	H	B	H
CVYV_084	(A,H,B)	H	B	H	A	A	B	B	A	A	H	H	H	H	B	B	A	A	B	H	B	A	H	A	H	H	B	H	A	B	A	H	H	H	A	H	-	A	H	H	H	H	A	H	B	B	H	B	H
CVYV_085	(A,H,B)	H	B	H	A	A	B	B	A	A	H	H	H	H	B	B	A	A	B	H	B	A	-	A	H	H	B	H	A	B	A	B	H	H	A	A	A	A	H	H	H	H	A	H	B	B	H	B	-
CVYV_086	(A,H,B)	H	-	-	A	A	B	B	A	A	H	H	H	H	B	B	A	H	B	-	B	A	-	A	H	H	B	H	A	B	A	B	H	H	A	A	A	A	H	H	B	H	A	H	B	B	H	B	H
CVYV_087	(A,H,B)	H	B	B	A	A	B	B	H	A	H	H	H	H	B	B	A	H	B	A	B	A		A	B	H	B	H	A	B	-	B	H	H	-	H	H	H	H	H	B	H	A	H	B	B	H	B	H
CVYV_088	(A,H,B)	H	B	B	A	A	-	B	H	A	H	H	B	H	H	H	A	H	B	-	B	A	B	A	B	H	B	H	A	B	A	H	H	H	A	A	A	A	H	H	-	H	A	H	B	B	H	B	H
CVYV_089	(A,H,B)	B	B	B	A	A	B	B	H	A	H	A	B	H	H	H	A	H	B	A	B	A	-	A	B	H	B	H	A	B	A	H	H	B	A	A	A	A	H	H	B	H	A	H	B	B	B	B	H
CVYV_090	(A,H,B)	B	B	B	A	A	B	B	H	A	H	A	B	H	H	H	A	H	B	A	B	A	B	-	B	H	B	H	A	B	A	H	-	B	A	A	A	A	H	H	B	B	A	H	B	B	B	H	H
CVYV_091	(A,H,B)	B	B	B	A	A	B	B	H	A	H	A	B	H	H	H	H	H	B	A	B	A	-	-	B	H	-	H	A	B	A	A	-	B	A	A	A	A	H	H	B	B	A	H	B	B	B	H	H
CVYV_092	(A,H,B)	B	B	B	A	A	B	B	B	A	H	A	B	H	H	H	H	H	B	A	B	A	-	-	B	H	-	H	A	B	A	-	-	B	A	A	A	A	H	H	B	B	A	H	B	B	B	H	H
CVYV_093	(A,H,B)	B	B	B	A	A	B	B	B	A	A	A	B	H	H	H	H	H	B	A	B	A	B	A	-	A	B	H	A	B	A	H	H	B	A	A	A	A	H	H	B	B	A	H	B	B	B	H	-
CVYV_094	(A,H,B)	B	B	B	A	A	B	B	B	A	A	A	B	B	H	H	H	H	B	A	B	A	B	A	B	A	B	H	A	B	A	H	H	B	H	A	H	A	H	H	B	B	A	H	B	B	B	H	B
CVYV_095	(A,H,B)	B	B	B	A	A	B	B	B	A	A	A	B	B	H	H	H	H	B	A	B	A	B	A	B	A	B	H	A	B	A	H	H	B	H	A	H	A	H	H	B	B	A	H	B	B	B	H	B
CVYV_096	(A,H,B)	B	B	H	A	A	B	B	B	A	A	A	B	B	H	H	H	H	B	A	B	A	A	A	B	A	B	B	A	B	A	H	H	B	H	A	H	A	A	H	B	B	A	H	B	B	B	H	B
CVYV_097	(A,H,B)	B	B	H	A	A	B	B	B	H	A	A	B	B	H	H	H	H	B	A	H	A	B	A	B	H	B	B	A	B	A	H	A	B	H	A	H	A	A	H	B	B	A	B	B	B	B	A	B
CVYV_098	(A,H,B)	B	B	H	A	A	B	B	B	H	A	H	B	B	H	A	H	H	H	A	H	A	-	A	B	H	H	B	A	B	A	H	A	B	H	A	-	A	A	H	B	B	A	B	B	B	B	A	B
CVYV_099	(A,H,B)	H	B	H	A	A	B	B	B	H	A	H	B	B	H	A	H	H	H	A	H	A	B	A	B	H	H	B	A	B	H	H	A	B	H	A	H	H	A	H	B	B	A	B	B	B	B	A	B
CVYV_100	(A,H,B)	H	H	H	A	A	B	B	B	H	A	H	B	B	H	A	B	H	H	-	H	A	B	A	B	H	H	B	A	B	H	H	A	B	H	A	-	H	A	H	B	B	A	B	B	B	B	A	B
CVYV_101	(A,H,B)	H	H	H	H	A	B	B	B	B	A	H	B	B	H	A	B	H	A	A	H	H	B	A	B	H	H	H	A	B	H	H	A	B	H	H	H	H	A	H	B	B	A	B	B	B	B	H	B
CVYV_102	(A,H,B)	H	H	H	-	-	B	B	B	B	A	-	B	B	H	A	B	H	A	A	H	H	B	A	B	H	H	H	H	H	H	A	A	B	H	H	H	H	A	H	B	B	A	B	B	B	B	H	B
CVYV_103	(A,H,B)	H	H	H	H	A	B	B	B	B	A	H	B	B	H	A	B	H	A	A	H	H	-	A	B	H	H	H	B	H	H	A	A	B	H	H	-	-	A	H	B	B	A	B	B	B	B	H	B
CVYV_104	(A,H,B)	H	H	H	H	A	B	B	B	B	A	H	B	B	H	A	B	H	A	A	H	H	B	A	B	H	H	H	B	H	H	A	A	B	H	H	H	H	A	H	B	B	A	B	B	B	H	H	B
CVYV_105	(A,H,B)	H	H	H	H	A	B	B	B	B	A	H	B	B	H	A	B	H	A	A	H	H	B	A	B	H	H	H	B	H	H	A	A	B	H	H	H	H	A	H	B	B	A	B	B	B	H	H	B
CVYV_106	(A,H,B)	H	H	H	H	A	H	B	H	B	A	H	B	B	H	H	B	A	A	A	A	H	B	A	B	H	H	H	H	H	H	A	A	B	H	B	H	A	A	H	B	B	A	B	B	B	H	H	B
CVYV_107	(A,H,B)	H	H	B	H	A	H	B	H	B	A	H	B	B	H	B	B	A	A	A	A	H	B	A	B	H	H	H	H	H	H	A	H	B	H	B	H	A	A	H	H	H	A	B	B	B	H	H	B
CVYV_108	(A,H,B)	H	H	H	H	A	H	B	H	B	A	H	B	B	H	B	B	H	B	H	A	H	B	A	B	H	H	H	H	H	B	A	H	H	H	B	H	A	A	H	H	H	A	B	B	B	H	H	B
CVYV_109	(A,H,B)	H	H	H	H	A	H	B	H	B	H	H	B	B	H	B	B	H	B	A	A	H	B	A	B	H	H	H	H	H	B	H	B	H	H	B	B	H	A	H	H	H	H	B	B	B	H	H	B
CVYV_110	(A,H,B)	H	H	H	H	A	H	B	H	B	H	H	B	B	H	B	B	H	B	H	A	H	B	A	B	H	H	H	H	H	B	A	B	H	H	B	B	A	A	H	H	H	H	B	B	B	H	H	B
CVYV_111	(A,H,B)	H	H	H	H	A	H	B	A	B	H	H	B	B	H	B	B	H	B	H	A	H	B	A	B	H	H	A	H	H	H	A	B	H	H	B	B	A	H	H	A	H	H	B	B	H	H	H	B
CVYV_112	(A,H,B)	A	H	H	H	A	H	B	H	B	H	H	B	H	H	B	B	H	B	H	A	H	-	H	B	H	H	H	H	H	H	A	B	H	H	B	B	A	H	H	A	H	H	B	B	H	A	H	B
CVYV_113	(A,H,B)	A	H	H	H	A	H	B	H	H	H	H	B	H	H	B	B	H	B	H	A	H	B	H	B	H	H	H	H	H	H	A	B	H	H	B	B	A	H	H	A	H	H	B	B	H	A	H	B
CVYV_114	(A,H,B)	A	A	B	H	A	H	B	B	H	A	A	H	A	H	H	A	H	H	-	H	A	-	H	A	A	A	H	H	H	H	A	H	A	A	A	H	H	A	B	B	H	H	H	B	B	B	B	B
CVYV_115	(A,H,B)	A	A	B	-	A	H	B	B	H	A	A	H	A	H	H	A	H	H	H	H	A	A	H	A	A	A	A	A	H	H	A	H	A	A	A	H	H	A	B	B	B	H	B	B	B	B	B	B
CVYV_116	(A,H,B)	A	A	B	H	A	H	B	B	H	A	A	H	A	H	H	A	H	H	H	H	A	A	H	A	A	A	A	A	H	H	A	H	A	A	A	H	H	A	B	B	B	H	B	B	B	B	B	B
CVYV_117	(A,H,B)	A	A	H	H	A	H	H	H	H	A	A	A	A	H	H	A	H	H	H	H	A	A	H	A	A	A	A	A	H	H	A	H	A	A	A	H	H	A	B	B	B	H	B	B	B	B	B	B
CVYV_118	(A,H,B)	A	A	H	H	H	H	H	H	H	A	A	A	A	A	H	A	A	A	H	H	A	-	H	A	A	A	A	A	H	H	A	H	-	A	A	H	H	A	B	B	B	H	B	B	B	B	B	B
CVYV_119	(A,H,B)	A	A	H	H	A	H	H	H	H	A	A	A	A	A	H	A	A	A	H	H	A	-	H	A	A	A	A	A	H	H	A	H	A	A	A	H	H	A	B	B	B	H	B	B	B	B	B	B
CVYV_120	(A,H,B)	A	-	H	H	A	H	H	A	A	A	A	A	A	A	H	A	A	A	-	H	A	A	H	A	A	A	A	A	H	A	A	A	A	A	A	H	H	A	B	B	B	B	B	B	B	B	B	B
CVYV_121	(A,H,B)	A	A	H	A	A	A	A	A	A	A	A	A	A	A	H	A	A	A	H	A	A	A	A	A	A	A	A	A	A	A	A	A	-	A	A	H	H	H	B	B	B	B	B	B	B	B	B	B
CVYV_122	(A,H,B)	A	A	A	A	A	A	A	A	A	A	A	A	A	A	H	A	A	A	-	A	A	-	A	A	A	A	A	A	A	A	A	A	A	A	A	H	H	B	B	B	B	B	B	B	H	B	B	B
CVYV_123	(A,H,B)	A	H	A	A	A	A	A	A	A	H	A	A	A	A	H	A	A	A	A	A	A	A	A	A	A	A	A	A	A	H	A	H	A	A	A	H	H	B	H	H	B	H	B	B	H	B	B	B
CVYV_124	(A,H,B)	A	H	A	A	A	A	A	A	A	H	A	A	A	A	H	A	A	A	A	A	A	A	A	A	A	A	A	A	A	H	A	H	H	A	A	H	H	B	H	H	B	H	B	B	H	B	B	B
CVYV_125	(A,H,B)	A	H	A	A	A	A	H	A	H	H	A	A	A	A	H	A	A	A	H	A	A	-	A	A	A	A	A	A	H	H	A	B	B	A	A	B	H	B	H	A	B	H	B	B	H	B	B	B
CVYV_126	(A,H,B)	A	H	A	A	A	A	H	A	H	H	A	A	A	A	H	A	A	H	H	A	A	B	A	A	A	A	H	A	H	H	A	B	B	A	A	B	H	B	H	A	B	H	B	B	H	B	B	B
CVYV_127	(A,H,B)	A	H	A	A	A	A	H	A	H	H	A	A	A	A	H	A	A	H	H	A	A	-	A	A	A	A	H	A	H	H	A	B	B	A	A	B	H	B	H	A	B	H	B	B	H	B	B	B
CVYV_128	(A,H,B)	A	H	H	H	H	H	H	A	H	B	H	H	A	H	H	A	A	H	H	A	A	-	A	A	A	A	B	A	-	H	A	B	B	H	H	B	H	B	H	A	B	H	B	H	H	B	B	B
CVYV_129	(A,H,B)	A	H	H	H	H	H	H	A	H	B	H	H	A	H	H	A	A	H	H	A	A	-	A	-	A	A	B	A	H	H	A	B	B	H	H	B	A	B	H	A	B	H	B	H	H	H	B	H
CVYV_130	(A,H,B)	A	H	H	-	H	H	H	A	H	B	H	H	A	H	H	A	A	H	H	A	A	B	H	A	A	A	B	A	H	H	A	B	B	H	H	H	A	B	H	A	B	H	B	H	H	H	B	A
CVYV_131	(A,H,B)	A	A	H	H	H	H	H	A	H	B	H	H	A	H	H	H	A	H	H	A	A	-	H	A	A	A	B	A	H	H	A	B	B	H	B	H	A	B	H	A	B	H	B	H	H	H	B	A
CVYV_132	(A,H,B)	H	A	H	H	H	H	H	A	H	B	H	H	A	H	H	H	A	H	H	A	A	-	H	-	A	A	B	A	H	H	A	B	B	H	B	H	A	B	H	A	B	H	H	H	H	H	B	A
CVYV_133	(A,H,B)	H	H	H	B	H	H	H	A	H	B	H	H	A	H	H	H	A	H	A	A	A	H	H	H	A	H	B	A	H	B	A	B	B	H	B	H	A	B	H	A	B	B	A	H	H	B	B	A
CVYV_134	(A,H,B)	H	H	H	B	H	H	H	A	H	B	H	H	A	H	H	H	A	H	A	A	A	-	H	H	A	H	B	A	H	B	A	B	B	H	B	H	A	B	H	A	B	B	A	H	H	B	B	A
CVYV_135	(A,H,B)	B	A	H	B	H	H	A	B	H	H	A	A	H	H	H	B	H	H	A	H	A	H	A	A	B	H	A	H	H	A	H	A	A	A	B	H	H	H	H	H	H	H	H	B	A	A	A	B
CVYV_136	(A,H,B)	B	A	B	H	H	H	H	B	H	H	B	A	H	H	H	H	H	A	A	H	H	A	B	B	H	H	H	H	H	A	B	A	A	H	H	H	H	H	B	A	H	H	B	H	A	H	B	B
CVYV_137	(A,H,B)	B	A	B	H	H	H	H	B	H	B	B	A	H	H	H	H	H	A	A	H	H	A	B	B	H	H	H	H	H	A	B	A	A	H	H	H	H	A	B	A	H	H	B	H	A	H	B	B
CVYV_138	(A,H,B)	H	A	B	A	B	H	H	H	H	B	B	H	H	A	H	H	H	A	A	H	H	A	B	B	H	H	H	H	B	A	B	A	A	H	H	H	H	A	B	A	B	H	B	H	A	H	B	B
CVYV_139	(A,H,B)	H	A	B	-	B	H	H	H	H	B	B	H	H	A	H	H	H	A	A	H	H	A	B	B	H	H	H	H	B	A	B	A	A	H	H	A	H	A	B	A	B	H	B	H	A	H	B	B
CVYV_140	(A,H,B)	H	A	B	A	B	H	H	H	A	B	B	H	H	A	H	H	H	A	H	H	B	A	B	B	H	H	H	H	B	A	B	A	A	H	H	A	H	A	B	H	H	H	B	H	H	H	B	B
CVYV_141	(A,H,B)	H	A	H	A	B	H	H	H	A	B	B	H	H	A	H	H	H	A	H	H	B	A	B	B	H	H	H	H	B	A	B	A	A	H	H	A	B	A	B	H	H	H	B	H	H	H	B	B
CVYV_142	(A,H,B)	H	A	H	A	B	H	H	H	A	B	B	H	H	A	H	H	H	A	H	H	B	A	B	B	H	H	H	H	B	A	B	A	A	H	H	A	-	A	B	H	H	H	B	H	H	H	B	B
CVYV_143	(A,H,B)	H	A	H	A	B	H	H	H	A	B	B	H	H	A	H	A	H	A	H	H	B	A	B	B	H	H	H	H	B	A	B	A	H	H	A	A	B	A	B	H	H	H	B	H	H	H	B	B
CVYV_144	(A,H,B)	H	A	H	A	B	H	H	H	A	B	B	B	H	A	H	A	H	A	H	H	B	-	B	B	H	H	H	H	B	A	H	A	H	H	A	A	B	A	B	H	H	H	B	H	H	H	B	B
CVYV_145	(A,H,B)	H	A	H	A	B	H	H	H	A	B	-	B	H	A	H	A	H	A	H	H	B	A	B	B	H	H	H	H	B	A	H	A	H	H	A	A	B	A	B	H	H	H	B	H	H	H	B	-
CVYV_146	(A,H,B)	H	H	H	-	H	H	H	H	A	B	B	B	A	A	H	A	H	A	H	H	B	A	B	B	H	H	H	H	B	A	H	A	H	H	A	A	B	A	B	H	H	H	B	H	H	H	B	B
CVYV_147	(A,H,B)	H	H	H	A	H	H	H	H	A	B	H	B	A	A	H	A	H	A	H	H	B	A	B	B	H	B	H	H	B	A	H	A	H	H	A	A	B	A	B	H	H	H	B	H	H	H	B	B
CVYV_148	(A,H,B)	H	H	H	A	H	H	H	H	A	B	H	B	A	A	H	A	H	A	H	H	B	A	B	B	H	B	H	H	B	A	H	A	H	H	A	A	B	A	B	H	A	H	B	H	H	H	B	B
CVYV_149	(A,H,B)	H	H	H	A	B	H	H	H	H	B	H	H	A	A	H	A	H	A	H	H	B	A	B	B	H	B	B	H	B	A	H	A	H	H	A	A	B	A	B	H	A	H	B	H	H	H	B	B
CVYV_150	(A,H,B)	H	H	H	A	B	H	H	H	H	B	H	H	A	A	H	A	H	A	-	H	B	A	B	B	H	B	B	H	B	A	H	A	-	H	-	A	B	A	B	H	A	H	B	H	H	H	B	B
CVYV_151	(A,H,B)	H	H	H	A	H	H	H	H	H	B	H	H	A	A	H	A	H	A	A	H	B	A	B	B	H	B	B	H	B	A	H	A	B	H	A	-	B	A	B	H	A	B	B	H	A	-	B	B
CVYV_152	(A,H,B)	H	H	H	A	H	A	H	H	H	B	H	H	A	A	H	A	H	A	A	B	H	A	B	B	H	B	B	H	B	A	H	A	B	H	A	A	B	A	H	H	A	B	B	H	A	H	B	B
CVYV_153	(A,H,B)	H	H	H	A	H	A	H	H	H	B	H	H	A	A	H	A	H	A	A	B	H	-	B	B	H	B	B	H	B	A	H	A	B	H	A	A	B	A	H	H	A	B	B	H	A	H	H	B
CVYV_154	(A,H,B)	H	H	H	A	H	A	H	H	H	B	H	H	A	A	H	H	H	A	A	B	H	A	B	B	H	B	B	H	B	A	H	A	B	H	A	A	B	A	H	H	A	B	B	H	A	H	H	B
CVYV_155	(A,H,B)	H	H	B	-	H	A	A	H	H	A	H	H	A	A	A	H	H	H	A	B	H	-	B	H	H	B	B	H	H	A	H	A	B	H	A	A	B	A	B	H	A	B	B	H	H	A	H	H
CVYV_156	(A,H,B)	H	H	B	H	H	A	A	H	H	A	H	H	A	A	A	H	H	H	A	B	H	H	B	H	A	B	B	B	H	A	H	A	B	H	H	A	B	A	B	A	A	B	B	H	H	A	H	H
CVYV_157	(A,H,B)	H	H	B	H	H	A	A	H	H	A	H	H	A	A	A	H	H	H	A	B	H	-	B	H	A	B	B	B	H	A	H	A	B	H	H	H	B	A	B	A	A	H	B	H	H	A	H	H
CVYV_158	(A,H,B)	H	H	B	H	H	A	A	H	H	A	H	H	A	A	A	H	H	A	A	B	H	H	H	H	A	H	B	B	H	A	H	A	B	H	H	H	B	H	B	A	A	H	B	H	H	A	H	-
CVYV_159	(A,H,B)	H	H	B	-	H	A	A	A	H	A	H	H	A	A	A	H	H	A	A	B	H	H	H	H	A	H	B	B	H	A	H	A	B	H	H	H	B	H	B	A	A	H	B	H	H	A	H	H
CVYV_160	(A,H,B)	H	H	B	H	H	A	A	A	H	A	H	H	A	A	A	H	H	A	A	B	H	-	H	H	A	H	B	B	H	A	H	A	B	H	H	H	B	H	B	A	A	H	B	H	H	A	H	H
CVYV_161	(A,H,B)	H	A	H	B	B	H	H	B	A	A	B	H	H	H	B	A	B	A	H	H	H	H	H	H	H	B	B	A	H	A	A	B	A	H	A	H	H	H	A	H	B	B	A	B	H	H	H	A
CVYV_162	(A,H,B)	H	A	H	B	B	-	H	B	A	H	B	H	H	H	B	A	B	A	-	H	H	B	B	H	H	B	B	A	-	H	-	B	A	H	H	H	-	H	A	H	B	B	H	B	H	A	H	A
CVYV_163	(A,H,B)	H	A	H	B	B	H	H	B	A	H	B	H	H	H	B	A	B	A	H	H	H	H	H	H	H	H	B	A	H	H	A	H	A	B	A	H	H	H	A	H	B	B	H	B	H	A	H	H
CVYV_164	(A,H,B)	H	A	A	-	B	B	B	B	A	H	B	H	H	H	B	A	-	-	H	A	H	A	B	B	H	H	B	A	H	-	-	-	A	B	A	H	H	B	A	H	B	B	H	B	H	A	H	H
CVYV_165	(A,H,B)	H	H	A	B	B	-	H	H	H	H	B	H	H	H	B	A	B	A	H	A	H	H	A	H	H	H	B	A	H	H	H	H	A	B	A	H	H	B	A	H	B	H	B	B	B	H	H	H
CVYV_166	(A,H,B)	H	H	A	B	B	B	H	H	H	H	B	H	H	H	B	A	B	A	H	A	H	H	-	H	H	H	B	A	H	B	H	H	A	B	A	H	-	B	A	H	B	H	B	B	B	H	H	H
CVYV_167	(A,H,B)	H	-	-	B	B	-	H	H	H	H	B	H	H	H	B	A	B	A	H	A	H	-	A	H	H	H	B	H	-	H	H	H	A	B	A	H	H	B	A	H	B	H	B	B	B	H	A	H
CVYV_168	(A,H,B)	H	H	A	B	B	B	H	A	H	H	H	H	H	H	B	A	H	A	H	A	H	-	A	H	H	H	B	H	H	H	H	H	A	B	H	H	H	B	A	H	B	A	B	B	H	H	A	H
CVYV_169	(A,H,B)	H	B	A	H	B	-	B	A	H	H	H	H	B	H	B	A	H	A	H	A	H	A	A	H	H	H	B	H	H	H	H	H	A	B	H	H	H	B	A	-	B	A	B	B	H	H	A	H
CVYV_170	(A,H,B)	H	B	A	B	B	B	H	A	H	H	H	H	B	H	B	A	H	A	H	H	H	-	A	H	H	H	B	H	H	H	B	H	B	B	H	H	H	B	A	H	B	A	B	B	H	H	A	H
CVYV_171	(A,H,B)	H	-	A	B	-	-	H	A	H	H	-	H	-	H	-	A	H	A	-	H	H	A	A	-	H	H	-	H	-	H	H	H	-	H	H	-	H	-	A	H	-	A	-	-	H	H	A	H
CVYV_172	(A,H,B)	H	B	A	B	B	B	H	A	B	H	H	H	B	H	B	A	H	A	H	H	H	-	A	H	B	H	B	H	H	H	B	H	B	B	H	H	H	B	A	H	B	A	B	B	H	H	A	H
CsCvy-1	(A,H,B)	A	A	A	A	A	A	A	A	A	A	A	A	A	A	A	A	A	A	A	A	A	A	A	A	A	A	A	A	A	A	A	A	A	A	A	H	H	B	B	B	B	B	B	B	B	B	B	B
[truncated: 24 more columns]

## Sheet: F2 population Phenotyping data
Supplementary Table 2: Phenotyping data values for the 72 individuals of the F2 mapping population.
ntrt = 2
nind = 72
miss = -
Sample	Symptoms
07CO_6020_001	1
07CO_6020_011	1
07CO_6020_014	1
07CO_6020_020	1
07CO_6020_024	1
07CO_6020_028	1
07CO_6020_030	1
07CO_6020_034	1
07CO_6020_035	1
07CO_6020_040	1
07CO_6020_041	1
07CO_6020_071	1
07CO_6020_075	1
07CO_6020_087	1
07CO_6020_089	1
07CO_6020_091	1
07CO_6020_095	1
07CO_6020_096	1
07CO_6020_097	1
07CO_6020_099	1
07CO_6020_100	1
07CO_6020_107	1
08CQ_6170_122	1
08CQ_6170_126	1
08CQ_6170_127	1
08CQ_6170_141	1
08CQ_6170_179	1
08CQ_6170_181	1
08CQ_6170_281	1
08CQ_6170_294	1
08CQ_6170_297	1
08CQ_6170_191	1
08CQ_6170_194	1
08CQ_6170_217	1
08CQ_6170_226	1
08CQ_6170_255H	2
08CQ_6170_265H	2
07CO_6020_002	3
07CO_6020_010	3
07CO_6020_016	3
07CO_6020_019	3
07CO_6020_026	3
07CO_6020_046	3
07CO_6020_051	3
07CO_6020_057	3
07CO_6020_059	3
07CO_6020_076	3
07CO_6020_077	3
07CO_6020_088	3
07CO_6020_092	3
07CO_6020_104	3
07CO_6020_106	3
08CQ_6170_121	3
08CQ_6170_133	3
08CQ_6170_137	3
08CQ_6170_142	3
08CQ_6170_145	3
08CQ_6170_146	3
08CQ_6170_148	3
08CQ_6170_156	3
08CQ_6170_160	3
08CQ_6170_185	3
08CQ_6170_210	3
08CQ_6170_232	3
08CQ_6170_238	-
08CQ_6170_239	3
08CQ_6170_254	3
08CQ_6170_268	3
08CQ_6170_292	3
08CQ_6170_296	3
08CQ_6170_298	3
08CQ_6170_309	3
