# Supplementary material for: Mapping Cucumber Vein Yellowing Virus Resistance in Cucumber (Cucumis sativus L.) by Using BSA-seq Analysis
Source: Front Plant Sci. 2019 Dec 3;10:1583. doi: 10.3389/fpls.2019.01583 (PMC6901629; doi:10.3389/fpls.2019.01583)
Supplement: Supplementary file 4 [file Table_3.xlsx]

## Sheet: Full1
Supplementary Table 3: Small variant counts (SNPs and INDELs) across the cucumber genome for PS, PR, S-bulk and R-bulk against the reference genome Chinese Long 9930 v3.
		PS		PR		S-bulk		R-bulk
Genome	Chrosomome	SNP	INDEL	SNP	INDEL	SNP	INDEL	SNP	INDEL
Chinese long v3	chr1	16704	5145	30576	7351	113707	21123	113983	21141
Chinese long v3	chr2	15034	4920	17048	5125	92166	17665	92140	17657
Chinese long v3	chr3	16021	7038	34845	10190	157130	29446	157243	29523
Chinese long v3	chr4	18595	5961	18055	5875	111281	20263	111542	20430
Chinese long v3	chr5	44822	7723	15697	3198	102790	18520	87740	14847
Chinese long v3	chr6	15121	4719	35433	8152	110208	21665	109880	21548
Chinese long v3	chr7	11726	4277	10949	4241	78552	15060	78531	14963
Chinese long v3	Unanchored	7763	864	8032	968	19948	4322	20058	4298
	Total	145786	40647	170635	45100	785782	148064	771117	144407
