# Supplementary material for: Mapping Cucumber Vein Yellowing Virus Resistance in Cucumber (Cucumis sativus L.) by Using BSA-seq Analysis
Source: Front Plant Sci. 2019 Dec 3;10:1583. doi: 10.3389/fpls.2019.01583 (PMC6901629; doi:10.3389/fpls.2019.01583)
Supplement: Supplementary file 5 [file Table_4.xlsx]

## Sheet: Full1
Supplementary Table 4: Structural variation analysis of PS and PR within the CsCyv-1 locus.
Genome	Chrosomome	start	end	length	SV type	PS	PR
Chinese long v3	chr5	7195565	7237209	41644	DUP	absent	present
Chinese long v3	chr5	7522656	7522711	55	DEL	absent	present
