# Supplementary material for: Mapping Cucumber Vein Yellowing Virus Resistance in Cucumber (Cucumis sativus L.) by Using BSA-seq Analysis
Source: Front Plant Sci. 2019 Dec 3;10:1583. doi: 10.3389/fpls.2019.01583 (PMC6901629; doi:10.3389/fpls.2019.01583)
Supplement: Supplementary file 6 [file Table_5.xlsx]

## Sheet: Variants in or near genes
Supplementary Table 5: Small variants (SNPs/INDELs) in the CsCvy-1 locus including snpEff annotation.
				Variations between PR and PS
Gene_ID	Description Chinese Long v3	Chr	Physical position (start-end)	No. of variants	Variant type	PS genotype	PR genotype	Annotation	CDS change	AA change	Impact
CsaV3_5G011170	Unknown protein	chr5	7202654-7203220	0	-	-	-	-	-	-	-
CsaV3_5G011180	Serine/arginine repetitive matrix protein 2-like isoform X1	chr5	7203230-7208268	1	INS	absent	present	frameshift_variant	1816_1817dupGC	Pro607fs	HIGH
CsaV3_5G011190	Unknown protein	chr5	7211249-7212204	0	-	-	-	-	-	-	-
CsaV3_5G011200	RNA-dependent RNA polymerase	chr5	7212250-7216320	1	SNP	absent	present	missense	1948C>T	Pro650Ser	MODERATE
CsaV3_5G011210	RNA-dependent RNA polymerase	chr5	7218468-7224568	2	SNP	absent; present	present; absent	upstream; upstream	-1622C>T; -4790A>C	-;-	MODIFIER;MODIFIER
CsaV3_5G011220	Endo-1,4-beta-xylanase A-like	chr5	7234495-7242558	2	SNP	present; present	absent; absent	missense; downstream	2660G>C; *3854T>A	Gly887Ala; -	MODERATE;MODIFIER
CsaV3_5G011230	Unknown protein	chr5	7265492-7265752	1	SNP	present	absent	synonymous_variant	147C>T	-	LOW
CsaV3_5G011240	SAM dependent carboxyl methyltransferase	chr5	7294796-7298875	5	SNP	absent; absent; present; present; present	present; present; absent; absent; absent	downstream_gene_variant; downstream_gene_variant; missense_variant; intron_variant; upstream_gene_variant	*3721T>A; *2722C>G; 611G>C; 120+669T>G; -722C>G	-; -; Gly204Ala; -; -	MODIFIER;MODIFIER;MODERATE;MODIFIER;MODIFIER
CsaV3_5G011250	Unknown protein	chr5	7314583-7314759	1	SNP	-	-	upstream_gene_variant	-49C>T	-	MODIFIER
CsaV3_5G011260	SAM dependent carboxyl methyltransferase	chr5	7318739-7325466	1	SNP	present	absent	intron_variant	-91+793A>G	-	MODIFIER
CsaV3_5G011270	Unknown protein	chr5	7342144-7342323	0	-	-	-	-	-	-	-
CsaV3_5G011280	Integrator complex subunit 9 like	chr5	7349858-7360114	1	SNP	absent	present	intron_variant	1521-47A>G	-	MODIFIER
CsaV3_5G011290	Cytochrome c	chr5	7382986-7386620	0	-			-	-	-	-
CsaV3_5G011300	Serine/threonine protein kinase	chr5	7416608-7440823	2	SNP	present; absent	absent; present	intron_variant; intron_variant	1312-5674C>T; 1311+4863G>A	-; -	MODIFIER;MODIFIER
CsaV3_5G012300	40S ribosomal protein S6	chr5	7486309-7489948	0	-	-	-	-	-	-	-
CsaV3_5G012310	Myb family transcription factor	chr5	7494956-7499107	0	-	-	-	-	-	-	-
CsaV3_5G012320	Protein kinase, putative	chr5	7524197-7525384	0	-	-	-	-	-	-	-
CsaV3_5G012330	E3 ubiquitin-protein ligase ORTHRUS 2-like	chr5	7590266-7602481	0	-	-	-	-	-	-	-
CsaV3_5G012340	THUMP domain-containing protein 1	chr5	7612849-7620714	0	-	-	-	-	-	-	-
CsaV3_5G012350	Amino acid transporter	chr5	7640320-7642996	0	-	-	-	-	-	-	-
CsaV3_5G012360	Unknown protein	chr5	7654716-7655053	0	-	-	-	-	-	-	-
CsaV3_5G012370	Perakine reductase	chr5	7655037-7661422	0	-	-	-	-	-	-	-
CsaV3_5G012380	UBN2_3 domain-containing protein	chr5	7663051-7663446	0	-	-	-	-	-	-	-
CsaV3_5G012390	SWI/SNF-related matrix-associated actin-dependent regulator of chromatin subfamily A containing DEAD/H box 1	chr5	7688565-7720228	0	-	-	-	-	-	-	-

## Sheet: All Variants in CsCvy-1 locus
Supplementary Table 5: Small variants (SNPs/INDELs) in the CsCvy-1 locus including snpEff annotation. 0/0: homozygous for the reference allele; 1/1: homozygous for the alternative allele; 0/1: heterozygous
#CHROM	POS	REF	ALT	PS	PR	snpEff annotation (Allele | Annotation | Annotation_Impact | Gene_Name | Gene_ID | Feature_Type | Feature_ID | Transcript_BioType | Rank | HGVS.c | HGVS.p | cDNA.pos / cDNA.length | CDS.pos / CDS.length | AA.pos / AA.length | Distance | ERRORS / WARNINGS / INFO)
chr5	7197002	C	T	1/1	0/0	ANN=T|intergenic_region|MODIFIER|CsaV3_5G011160-CsaV3_5G011170|CsaV3_5G011160-CsaV3_5G011170|intergenic_region|CsaV3_5G011160-CsaV3_5G011170|||n.7197002C>T||||||
chr5	7206431	TGC	TGCGC	0/0	0/1	ANN=TGCGC|frameshift_variant|HIGH|CsaV3_5G011180|CsaV3_5G011180|transcript|CsaV3_5G011180.1|protein_coding|8/10|c.1816_1817dupGC|p.Pro607fs|1818/3186|1818/3186|606/1061||,TGCGC|upstream_gene_variant|MODIFIER|CsaV3_5G011190|CsaV3_5G011190|transcript|CsaV3_5G011190.1|protein_coding||c.-4817_-4816dupGC|||||4815|,TGCGC|downstream_gene_variant|MODIFIER|CsaV3_5G011170|CsaV3_5G011170|transcript|CsaV3_5G…
chr5	7214441	C	T	0/0	0/1	ANN=T|missense_variant|MODERATE|CsaV3_5G011200|CsaV3_5G011200|transcript|CsaV3_5G011200.1|protein_coding|2/4|c.1948C>T|p.Pro650Ser|1948/3393|1948/3393|650/1130||,T|downstream_gene_variant|MODIFIER|CsaV3_5G011190|CsaV3_5G011190|transcript|CsaV3_5G011190.1|protein_coding||c.*2237C>T|||||2237|,T|downstream_gene_variant|MODIFIER|CsaV3_5G011210|CsaV3_5G011210|transcript|CsaV3_5G011210.1|protein_coding…
chr5	7225238	G	A	0/0	0/1	ANN=A|upstream_gene_variant|MODIFIER|CsaV3_5G011210|CsaV3_5G011210|transcript|CsaV3_5G011210.1|protein_coding||c.-1622C>T|||||670|,A|intergenic_region|MODIFIER|CsaV3_5G011210-CsaV3_5G011220|CsaV3_5G011210-CsaV3_5G011220|intergenic_region|CsaV3_5G011210-CsaV3_5G011220|||n.7225238G>A||||||
chr5	7228406	T	G	1/1	0/0	ANN=G|upstream_gene_variant|MODIFIER|CsaV3_5G011210|CsaV3_5G011210|transcript|CsaV3_5G011210.1|protein_coding||c.-4790A>C|||||3838|,G|intergenic_region|MODIFIER|CsaV3_5G011210-CsaV3_5G011220|CsaV3_5G011210-CsaV3_5G011220|intergenic_region|CsaV3_5G011210-CsaV3_5G011220|||n.7228406T>G||||||
chr5	7242087	G	C	1/1	0/0	ANN=C|missense_variant|MODERATE|CsaV3_5G011220|CsaV3_5G011220|transcript|CsaV3_5G011220.1|protein_coding|9/9|c.2660G>C|p.Gly887Ala|3477/3948|2660/2841|887/946||
chr5	7246122	T	A	1/1	0/0	ANN=A|downstream_gene_variant|MODIFIER|CsaV3_5G011220|CsaV3_5G011220|transcript|CsaV3_5G011220.1|protein_coding||c.*3854T>A|||||3564|,A|intergenic_region|MODIFIER|CsaV3_5G011220-CsaV3_5G011230|CsaV3_5G011220-CsaV3_5G011230|intergenic_region|CsaV3_5G011220-CsaV3_5G011230|||n.7246122T>A||||||
chr5	7256706	T	G	1/1	0/0	ANN=G|intergenic_region|MODIFIER|CsaV3_5G011220-CsaV3_5G011230|CsaV3_5G011220-CsaV3_5G011230|intergenic_region|CsaV3_5G011220-CsaV3_5G011230|||n.7256706T>G||||||
chr5	7265638	C	T	1/1	0/0	ANN=T|synonymous_variant|LOW|CsaV3_5G011230|CsaV3_5G011230|transcript|CsaV3_5G011230.1|protein_coding|1/1|c.147C>T|p.His49His|147/213|147/213|49/70||
chr5	7274885	C	T	0/0	1/1	ANN=T|intergenic_region|MODIFIER|CsaV3_5G011230-CsaV3_5G011240|CsaV3_5G011230-CsaV3_5G011240|intergenic_region|CsaV3_5G011230-CsaV3_5G011240|||n.7274885C>T||||||
chr5	7285891	A	T	0/0	1/1	ANN=T|intergenic_region|MODIFIER|CsaV3_5G011230-CsaV3_5G011240|CsaV3_5G011230-CsaV3_5G011240|intergenic_region|CsaV3_5G011230-CsaV3_5G011240|||n.7285891A>T||||||
chr5	7291449	A	T	0/0	1/1	ANN=T|downstream_gene_variant|MODIFIER|CsaV3_5G011240|CsaV3_5G011240|transcript|CsaV3_5G011240.1|protein_coding||c.*3721T>A|||||3351|,T|intergenic_region|MODIFIER|CsaV3_5G011230-CsaV3_5G011240|CsaV3_5G011230-CsaV3_5G011240|intergenic_region|CsaV3_5G011230-CsaV3_5G011240|||n.7291449A>T||||||
chr5	7292448	G	C	0/0	1/1	ANN=C|downstream_gene_variant|MODIFIER|CsaV3_5G011240|CsaV3_5G011240|transcript|CsaV3_5G011240.1|protein_coding||c.*2722C>G|||||2352|,C|intergenic_region|MODIFIER|CsaV3_5G011230-CsaV3_5G011240|CsaV3_5G011230-CsaV3_5G011240|intergenic_region|CsaV3_5G011230-CsaV3_5G011240|||n.7292448G>C||||||
chr5	7295803	C	G	1/1	0/0	ANN=G|missense_variant|MODERATE|CsaV3_5G011240|CsaV3_5G011240|transcript|CsaV3_5G011240.1|protein_coding|3/4|c.611G>C|p.Gly204Ala|942/1832|611/1131|204/376||
chr5	7297756	A	C	0/1	0/0	ANN=C|intron_variant|MODIFIER|CsaV3_5G011240|CsaV3_5G011240|transcript|CsaV3_5G011240.1|protein_coding|1/3|c.120+669T>G||||||
chr5	7299316	G	C	1/1	0/0	ANN=C|upstream_gene_variant|MODIFIER|CsaV3_5G011240|CsaV3_5G011240|transcript|CsaV3_5G011240.1|protein_coding||c.-772C>G|||||441|,C|intergenic_region|MODIFIER|CsaV3_5G011240-CsaV3_5G011250|CsaV3_5G011240-CsaV3_5G011250|intergenic_region|CsaV3_5G011240-CsaV3_5G011250|||n.7299316G>C||||||
chr5	7307290	C	T	1/1	0/0	ANN=T|intergenic_region|MODIFIER|CsaV3_5G011240-CsaV3_5G011250|CsaV3_5G011240-CsaV3_5G011250|intergenic_region|CsaV3_5G011240-CsaV3_5G011250|||n.7307290C>T||||||
chr5	7314808	G	A	1/1	0/1	ANN=A|upstream_gene_variant|MODIFIER|CsaV3_5G011250|CsaV3_5G011250|transcript|CsaV3_5G011250.1|protein_coding||c.-49C>T|||||49|WARNING_TRANSCRIPT_NO_STOP_CODON,A|downstream_gene_variant|MODIFIER|CsaV3_5G011260|CsaV3_5G011260|transcript|CsaV3_5G011260.1|protein_coding||c.*4188C>T|||||3931|,A|intergenic_region|MODIFIER|CsaV3_5G011250-CsaV3_5G011260|CsaV3_5G011250-CsaV3_5G011260|intergenic_region|Cs…
chr5	7324651	T	C	1/1	0/0	ANN=C|intron_variant|MODIFIER|CsaV3_5G011260|CsaV3_5G011260|transcript|CsaV3_5G011260.1|protein_coding|1/3|c.-91+793A>G||||||
chr5	7359200	A	G	0/0	1/1	ANN=G|intron_variant|MODIFIER|CsaV3_5G011280|CsaV3_5G011280|transcript|CsaV3_5G011280.1|protein_coding|10/11|c.1521-47A>G||||||
chr5	7377064	G	A	0/0	1/1	ANN=A|intergenic_region|MODIFIER|CsaV3_5G011280-CsaV3_5G011290|CsaV3_5G011280-CsaV3_5G011290|intergenic_region|CsaV3_5G011280-CsaV3_5G011290|||n.7377064G>A||||||
chr5	7392769	C	T	0/1	0/0	ANN=T|intergenic_region|MODIFIER|CsaV3_5G011290-CsaV3_5G011300|CsaV3_5G011290-CsaV3_5G011300|intergenic_region|CsaV3_5G011290-CsaV3_5G011300|||n.7392769C>T||||||
chr5	7394404	G	A	0/1	0/0	ANN=A|intergenic_region|MODIFIER|CsaV3_5G011290-CsaV3_5G011300|CsaV3_5G011290-CsaV3_5G011300|intergenic_region|CsaV3_5G011290-CsaV3_5G011300|||n.7394404G>A||||||
chr5	7394910	G	A	1/1	0/1	ANN=A|intergenic_region|MODIFIER|CsaV3_5G011290-CsaV3_5G011300|CsaV3_5G011290-CsaV3_5G011300|intergenic_region|CsaV3_5G011290-CsaV3_5G011300|||n.7394910G>A||||||
chr5	7394923	G	A	1/1	0/0	ANN=A|intergenic_region|MODIFIER|CsaV3_5G011290-CsaV3_5G011300|CsaV3_5G011290-CsaV3_5G011300|intergenic_region|CsaV3_5G011290-CsaV3_5G011300|||n.7394923G>A||||||
chr5	7394926	C	A	1/1	0/1	ANN=A|intergenic_region|MODIFIER|CsaV3_5G011290-CsaV3_5G011300|CsaV3_5G011290-CsaV3_5G011300|intergenic_region|CsaV3_5G011290-CsaV3_5G011300|||n.7394926C>A||||||
chr5	7395173	A	T	0/0	1/1	ANN=T|intergenic_region|MODIFIER|CsaV3_5G011290-CsaV3_5G011300|CsaV3_5G011290-CsaV3_5G011300|intergenic_region|CsaV3_5G011290-CsaV3_5G011300|||n.7395173A>T||||||
chr5	7397534	G	C	0/0	0/1	ANN=C|intergenic_region|MODIFIER|CsaV3_5G011290-CsaV3_5G011300|CsaV3_5G011290-CsaV3_5G011300|intergenic_region|CsaV3_5G011290-CsaV3_5G011300|||n.7397534G>C||||||
chr5	7399943	TG	T	0/0	1/1	ANN=T|intergenic_region|MODIFIER|CsaV3_5G011290-CsaV3_5G011300|CsaV3_5G011290-CsaV3_5G011300|intergenic_region|CsaV3_5G011290-CsaV3_5G011300|||n.7399944delG||||||
chr5	7403453	ATTTTTTTTT	ATTTTTTTTTT	0/1	1/1	ANN=ATTTTTTTTTT|intergenic_region|MODIFIER|CsaV3_5G011290-CsaV3_5G011300|CsaV3_5G011290-CsaV3_5G011300|intergenic_region|CsaV3_5G011290-CsaV3_5G011300|||n.7403462_7403463insT||||||
chr5	7407453	A	C	0/1	0/0	ANN=C|intergenic_region|MODIFIER|CsaV3_5G011290-CsaV3_5G011300|CsaV3_5G011290-CsaV3_5G011300|intergenic_region|CsaV3_5G011290-CsaV3_5G011300|||n.7407453A>C||||||
chr5	7409258	G	A	1/1	0/0	ANN=A|intergenic_region|MODIFIER|CsaV3_5G011290-CsaV3_5G011300|CsaV3_5G011290-CsaV3_5G011300|intergenic_region|CsaV3_5G011290-CsaV3_5G011300|||n.7409258G>A||||||
chr5	7424302	G	A	1/1	0/0	ANN=A|intron_variant|MODIFIER|CsaV3_5G011300|CsaV3_5G011300|transcript|CsaV3_5G011300.1|protein_coding|4/7|c.1312-5674C>T||||||
chr5	7428927	C	T	0/0	0/1	ANN=T|intron_variant|MODIFIER|CsaV3_5G011300|CsaV3_5G011300|transcript|CsaV3_5G011300.1|protein_coding|4/7|c.1311+3370G>A||||||
chr5	7446682	C	T	1/1	0/0	ANN=T|intergenic_region|MODIFIER|CsaV3_5G011300-CsaV3_5G012300|CsaV3_5G011300-CsaV3_5G012300|intergenic_region|CsaV3_5G011300-CsaV3_5G012300|||n.7446682C>T||||||
chr5	7452130	C	A	1/1	0/0	ANN=A|intergenic_region|MODIFIER|CsaV3_5G011300-CsaV3_5G012300|CsaV3_5G011300-CsaV3_5G012300|intergenic_region|CsaV3_5G011300-CsaV3_5G012300|||n.7452130C>A||||||
chr5	7454203	C	A	1/1	0/0	ANN=A|intergenic_region|MODIFIER|CsaV3_5G011300-CsaV3_5G012300|CsaV3_5G011300-CsaV3_5G012300|intergenic_region|CsaV3_5G011300-CsaV3_5G012300|||n.7454203C>A||||||
chr5	7454265	A	G	0/1	0/0	ANN=G|intergenic_region|MODIFIER|CsaV3_5G011300-CsaV3_5G012300|CsaV3_5G011300-CsaV3_5G012300|intergenic_region|CsaV3_5G011300-CsaV3_5G012300|||n.7454265A>G||||||
chr5	7454306	T	G	0/1	0/0	ANN=G|intergenic_region|MODIFIER|CsaV3_5G011300-CsaV3_5G012300|CsaV3_5G011300-CsaV3_5G012300|intergenic_region|CsaV3_5G011300-CsaV3_5G012300|||n.7454306T>G||||||
chr5	7454506	C	A	0/1	0/0	ANN=A|intergenic_region|MODIFIER|CsaV3_5G011300-CsaV3_5G012300|CsaV3_5G011300-CsaV3_5G012300|intergenic_region|CsaV3_5G011300-CsaV3_5G012300|||n.7454506C>A||||||
chr5	7454676	C	T	0/1	0/0	ANN=T|intergenic_region|MODIFIER|CsaV3_5G011300-CsaV3_5G012300|CsaV3_5G011300-CsaV3_5G012300|intergenic_region|CsaV3_5G011300-CsaV3_5G012300|||n.7454676C>T||||||
chr5	7454701	TGAAGA	TGA	0/1	0/0	ANN=TGA|intergenic_region|MODIFIER|CsaV3_5G011300-CsaV3_5G012300|CsaV3_5G011300-CsaV3_5G012300|intergenic_region|CsaV3_5G011300-CsaV3_5G012300|||n.7454704_7454706delAGA||||||
chr5	7546189	A	G	0/0	0/1	ANN=G|intergenic_region|MODIFIER|CsaV3_5G012320-CsaV3_5G012330|CsaV3_5G012320-CsaV3_5G012330|intergenic_region|CsaV3_5G012320-CsaV3_5G012330|||n.7546189A>G||||||
chr5	7548200	C	T	0/1	0/0	ANN=T|intergenic_region|MODIFIER|CsaV3_5G012320-CsaV3_5G012330|CsaV3_5G012320-CsaV3_5G012330|intergenic_region|CsaV3_5G012320-CsaV3_5G012330|||n.7548200C>T||||||
chr5	7548203	G	A	0/1	0/0	ANN=A|intergenic_region|MODIFIER|CsaV3_5G012320-CsaV3_5G012330|CsaV3_5G012320-CsaV3_5G012330|intergenic_region|CsaV3_5G012320-CsaV3_5G012330|||n.7548203G>A||||||
